# Supplementary material for: Canonical and truncated transglutaminase-2 regulate mucin-1 expression and androgen independency in prostate cancer cell lines
Source: Cell Death Dis. 2023 May 9;14(5):317. doi: 10.1038/s41419-023-05818-9 (PMC10170068; doi:10.1038/s41419-023-05818-9)
Supplement: Supplementary file 2 — Supplementary Table 1 [file 41419_2023_5818_MOESM2_ESM.xlsx]

## Sheet: Total EVs
Supplementary Table 1. List of proteins identified in total EVs lysates by Mass Spectrometry
N	ID	Protein name
1	sp|Q04446|GLGB_HUMAN	1,4-alpha-glucan-branching enzyme
2	sp|P61604|CH10_HUMAN	10 kDa heat shock protein, mitochondrial
3	sp|Q15029|U5S1_HUMAN	116 kDa U5 small nuclear ribonucleoprotein component
4	sp|P31946|1433B_HUMAN	14-3-3 protein beta/alpha
5	sp|P62258|1433E_HUMAN	14-3-3 protein epsilon
6	sp|Q04917|1433F_HUMAN	14-3-3 protein eta
7	sp|P61981|1433G_HUMAN	14-3-3 protein gamma
8	sp|P31947|1433S_HUMAN	14-3-3 protein sigma
9	sp|P27348|1433T_HUMAN	14-3-3 protein theta
10	sp|P63104|1433Z_HUMAN	14-3-3 protein zeta/delta
11	sp|P09543|CN37_HUMAN	2',3'-cyclic-nucleotide 3'-phosphodiesterase
12	sp|Q16698|DECR_HUMAN	2,4-dienoyl-CoA reductase, mitochondrial
13	sp|Q99460|PSMD1_HUMAN	26S proteasome non-ATPase regulatory subunit 1
14	sp|O00231|PSD11_HUMAN	26S proteasome non-ATPase regulatory subunit 11
15	sp|O00487|PSDE_HUMAN	26S proteasome non-ATPase regulatory subunit 14
16	sp|Q13200|PSMD2_HUMAN	26S proteasome non-ATPase regulatory subunit 2
17	sp|O43242|PSMD3_HUMAN	26S proteasome non-ATPase regulatory subunit 3
18	sp|P55036|PSMD4_HUMAN	26S proteasome non-ATPase regulatory subunit 4
19	sp|P51665|PSMD7_HUMAN	26S proteasome non-ATPase regulatory subunit 7
20	sp|P62333|PRS10_HUMAN	26S proteasome regulatory subunit 10B
21	sp|P62191|PRS4_HUMAN	26S proteasome regulatory subunit 4
22	sp|P17980|PRS6A_HUMAN	26S proteasome regulatory subunit 6A
23	sp|P43686|PRS6B_HUMAN	26S proteasome regulatory subunit 6B
24	sp|P35998|PRS7_HUMAN	26S proteasome regulatory subunit 7
25	sp|P62195|PRS8_HUMAN	26S proteasome regulatory subunit 8
26	sp|Q13442|HAP28_HUMAN	28 kDa heat- and acid-stable phosphoprotein
27	sp|P52815|RM12_HUMAN	39S ribosomal protein L12, mitochondrial
28	sp|Q99714|HCD2_HUMAN	3-hydroxyacyl-CoA dehydrogenase type-2
29	sp|P46783|RS10_HUMAN	40S ribosomal protein S10
30	sp|P62280|RS11_HUMAN	40S ribosomal protein S11
31	sp|P25398|RS12_HUMAN	40S ribosomal protein S12
32	sp|P62277|RS13_HUMAN	40S ribosomal protein S13
33	sp|P62263|RS14_HUMAN	40S ribosomal protein S14
34	sp|P62841|RS15_HUMAN	40S ribosomal protein S15
35	sp|P62244|RS15A_HUMAN	40S ribosomal protein S15a
36	sp|P62249|RS16_HUMAN	40S ribosomal protein S16
37	sp|P08708|RS17_HUMAN	40S ribosomal protein S17
38	sp|P62269|RS18_HUMAN	40S ribosomal protein S18
39	sp|P39019|RS19_HUMAN	40S ribosomal protein S19
40	sp|P15880|RS2_HUMAN	40S ribosomal protein S2
41	sp|P60866|RS20_HUMAN	40S ribosomal protein S20
42	sp|P63220|RS21_HUMAN	40S ribosomal protein S21
43	sp|P62266|RS23_HUMAN	40S ribosomal protein S23
44	sp|P62847|RS24_HUMAN	40S ribosomal protein S24
45	sp|P62851|RS25_HUMAN	40S ribosomal protein S25
46	sp|P62854|RS26_HUMAN	40S ribosomal protein S26
47	sp|P42677|RS27_HUMAN	40S ribosomal protein S27
48	sp|Q71UM5|RS27L_HUMAN	40S ribosomal protein S27-like
49	sp|P62857|RS28_HUMAN	40S ribosomal protein S28
50	sp|P62273|RS29_HUMAN	40S ribosomal protein S29
51	sp|P23396|RS3_HUMAN	40S ribosomal protein S3
52	sp|P61247|RS3A_HUMAN	40S ribosomal protein S3a
53	sp|P62701|RS4X_HUMAN	40S ribosomal protein S4, X isoform
54	sp|P46782|RS5_HUMAN	40S ribosomal protein S5
55	sp|P62753|RS6_HUMAN	40S ribosomal protein S6
56	sp|P62081|RS7_HUMAN	40S ribosomal protein S7
57	sp|P62241|RS8_HUMAN	40S ribosomal protein S8
58	sp|P46781|RS9_HUMAN	40S ribosomal protein S9
59	sp|P08865|RSSA_HUMAN	40S ribosomal protein SA
60	sp|P08195|4F2_HUMAN	4F2 cell-surface antigen heavy chain
61	sp|P49189|AL9A1_HUMAN	4-trimethylaminobutyraldehyde dehydrogenase
62	sp|P21589|5NTD_HUMAN	5'-nucleotidase
63	sp|P10809|CH60_HUMAN	60 kDa heat shock protein, mitochondrial
64	sp|P05388|RLA0_HUMAN	60S acidic ribosomal protein P0
65	sp|Q8NHW5|RLA0L_HUMAN	60S acidic ribosomal protein P0-like
66	sp|P05386|RLA1_HUMAN	60S acidic ribosomal protein P1
67	sp|P05387|RLA2_HUMAN	60S acidic ribosomal protein P2
68	sp|P27635|RL10_HUMAN	60S ribosomal protein L10
69	sp|P62906|RL10A_HUMAN	60S ribosomal protein L10a
70	sp|P62913|RL11_HUMAN	60S ribosomal protein L11
71	sp|P30050|RL12_HUMAN	60S ribosomal protein L12
72	sp|P26373|RL13_HUMAN	60S ribosomal protein L13
73	sp|P40429|RL13A_HUMAN	60S ribosomal protein L13a
74	sp|P50914|RL14_HUMAN	60S ribosomal protein L14
75	sp|P61313|RL15_HUMAN	60S ribosomal protein L15
76	sp|P18621|RL17_HUMAN	60S ribosomal protein L17
77	sp|Q07020|RL18_HUMAN	60S ribosomal protein L18
78	sp|Q02543|RL18A_HUMAN	60S ribosomal protein L18a
79	sp|P84098|RL19_HUMAN	60S ribosomal protein L19
80	sp|P46778|RL21_HUMAN	60S ribosomal protein L21
81	sp|P35268|RL22_HUMAN	60S ribosomal protein L22
82	sp|P62829|RL23_HUMAN	60S ribosomal protein L23
83	sp|P62750|RL23A_HUMAN	60S ribosomal protein L23a
84	sp|P83731|RL24_HUMAN	60S ribosomal protein L24
85	sp|P61254|RL26_HUMAN	60S ribosomal protein L26
86	sp|Q9UNX3|RL26L_HUMAN	60S ribosomal protein L26-like 1
87	sp|P61353|RL27_HUMAN	60S ribosomal protein L27
88	sp|P46776|RL27A_HUMAN	60S ribosomal protein L27a
89	sp|P46779|RL28_HUMAN	60S ribosomal protein L28
90	sp|P47914|RL29_HUMAN	60S ribosomal protein L29
91	sp|P39023|RL3_HUMAN	60S ribosomal protein L3
92	sp|P62888|RL30_HUMAN	60S ribosomal protein L30
93	sp|P62899|RL31_HUMAN	60S ribosomal protein L31
94	sp|P62910|RL32_HUMAN	60S ribosomal protein L32
95	sp|P49207|RL34_HUMAN	60S ribosomal protein L34
96	sp|P42766|RL35_HUMAN	60S ribosomal protein L35
97	sp|P18077|RL35A_HUMAN	60S ribosomal protein L35a
98	sp|Q9Y3U8|RL36_HUMAN	60S ribosomal protein L36
99	sp|P83881|RL36A_HUMAN	60S ribosomal protein L36a
100	sp|Q969Q0|RL36L_HUMAN	60S ribosomal protein L36a-like
101	sp|P61513|RL37A_HUMAN	60S ribosomal protein L37a
102	sp|P63173|RL38_HUMAN	60S ribosomal protein L38
103	sp|P62891|RL39_HUMAN	60S ribosomal protein L39
104	sp|P36578|RL4_HUMAN	60S ribosomal protein L4
105	sp|P46777|RL5_HUMAN	60S ribosomal protein L5
106	sp|Q02878|RL6_HUMAN	60S ribosomal protein L6
107	sp|P18124|RL7_HUMAN	60S ribosomal protein L7
108	sp|P62424|RL7A_HUMAN	60S ribosomal protein L7a
109	sp|P62917|RL8_HUMAN	60S ribosomal protein L8
110	sp|P32969|RL9_HUMAN	60S ribosomal protein L9
111	sp|P52209|6PGD_HUMAN	6-phosphogluconate dehydrogenase, decarboxylating
112	sp|O95336|6PGL_HUMAN	6-phosphogluconolactonase
113	sp|P24752|THIL_HUMAN	Acetyl-CoA acetyltransferase, mitochondrial
114	sp|P68032|ACTC_HUMAN	Actin, alpha cardiac muscle 1
115	sp|P68133|ACTS_HUMAN	Actin, alpha skeletal muscle
116	sp|P62736|ACTA_HUMAN	Actin, aortic smooth muscle
117	sp|P60709|ACTB_HUMAN	Actin, cytoplasmic 1
118	sp|P63261|ACTG_HUMAN	Actin, cytoplasmic 2
119	sp|P63267|ACTH_HUMAN	Actin, gamma-enteric smooth muscle
120	sp|P61160|ARP2_HUMAN	Actin-related protein 2
121	sp|O15143|ARC1B_HUMAN	Actin-related protein 2/3 complex subunit 1B
122	sp|O15145|ARPC3_HUMAN	Actin-related protein 2/3 complex subunit 3
123	sp|O15511|ARPC5_HUMAN	Actin-related protein 2/3 complex subunit 5
124	sp|P61158|ARP3_HUMAN	Actin-related protein 3
125	sp|O95433|AHSA1_HUMAN	Activator of 90 kDa heat shock protein ATPase homolog 1
126	sp|P13798|ACPH_HUMAN	Acylamino-acid-releasing enzyme
127	sp|P07108|ACBP_HUMAN	Acyl-CoA-binding protein
128	sp|P07741|APT_HUMAN	Adenine phosphoribosyltransferase
129	sp|Q6DHV7|ADAL_HUMAN	Adenosine deaminase-like protein
130	sp|P55263|ADK_HUMAN	Adenosine kinase
131	sp|P23526|SAHH_HUMAN	Adenosylhomocysteinase
132	sp|Q96HN2|SAHH3_HUMAN	Adenosylhomocysteinase 3
133	sp|P27144|KAD4_HUMAN	Adenylate kinase 4, mitochondrial
134	sp|P00568|KAD1_HUMAN	Adenylate kinase isoenzyme 1
135	sp|Q01518|CAP1_HUMAN	Adenylyl cyclase-associated protein 1
136	sp|P48960|AGRE5_HUMAN	Adhesion G protein-coupled receptor E5
137	sp|Q9HDC9|APMAP_HUMAN	Adipocyte plasma membrane-associated protein
138	sp|Q15847|ADIRF_HUMAN	Adipogenesis regulatory factor
139	sp|P05141|ADT2_HUMAN	ADP/ATP translocase 2
140	sp|P12236|ADT3_HUMAN	ADP/ATP translocase 3
141	sp|P84077|ARF1_HUMAN	ADP-ribosylation factor 1
142	sp|P61204|ARF3_HUMAN	ADP-ribosylation factor 3
143	sp|P18085|ARF4_HUMAN	ADP-ribosylation factor 4
144	sp|P62330|ARF6_HUMAN	ADP-ribosylation factor 6
145	sp|Q9UKK9|NUDT5_HUMAN	ADP-sugar pyrophosphatase
146	sp|O00468|AGRIN_HUMAN	Agrin
147	sp|O00170|AIP_HUMAN	AH receptor-interacting protein
148	sp|P49588|SYAC_HUMAN	Alanine--tRNA ligase, cytoplasmic
149	sp|P02768|ALBU_HUMAN	Albumin
150	sp|P47895|AL1A3_HUMAN	Aldehyde dehydrogenase family 1 member A3
151	sp|P30838|AL3A1_HUMAN	Aldehyde dehydrogenase, dimeric NADP-preferring
152	sp|P02765|FETUA_HUMAN	Alpha-2-HS-glycoprotein
153	sp|P01023|A2MG_HUMAN	Alpha-2-macroglobulin
154	sp|P12814|ACTN1_HUMAN	Alpha-actinin-1
155	sp|O43707|ACTN4_HUMAN	Alpha-actinin-4
156	sp|P49419|AL7A1_HUMAN	Alpha-aminoadipic semialdehyde dehydrogenase
157	sp|P61163|ACTZ_HUMAN	Alpha-centractin
158	sp|P06733|ENOA_HUMAN	Alpha-enolase
159	sp|P02771|FETA_HUMAN	Alpha-fetoprotein
160	sp|Q06203|PUR1_HUMAN	Amidophosphoribosyltransferase
161	sp|Q12904|AIMP1_HUMAN	Aminoacyl tRNA synthase complex-interacting multifunctional protein 1
162	sp|P15144|AMPN_HUMAN	Aminopeptidase N
163	sp|P05067|A4_HUMAN	Amyloid-beta precursor protein
164	sp|Q9NQW6|ANLN_HUMAN	Anillin
165	sp|P04083|ANXA1_HUMAN	Annexin A1
166	sp|P50995|ANX11_HUMAN	Annexin A11
167	sp|P07355|ANXA2_HUMAN	Annexin A2
168	sp|P12429|ANXA3_HUMAN	Annexin A3
169	sp|P08758|ANXA5_HUMAN	Annexin A5
170	sp|P08133|ANXA6_HUMAN	Annexin A6
171	sp|P20073|ANXA7_HUMAN	Annexin A7
172	sp|O95994|AGR2_HUMAN	Anterior gradient protein 2 homolog
173	sp|Q10567|AP1B1_HUMAN	AP-1 complex subunit beta-1
174	sp|P63010|AP2B1_HUMAN	AP-2 complex subunit beta
175	sp|P53680|AP2S1_HUMAN	AP-2 complex subunit sigma
176	sp|P08519|APOA_HUMAN	Apolipoprotein(a)
177	sp|Q15027|ACAP1_HUMAN	Arf-GAP with coiled-coil, ANK repeat and PH domain-containing protein 1
178	sp|P54136|SYRC_HUMAN	Arginine--tRNA ligase, cytoplasmic
179	sp|Q8N5I2|ARRD1_HUMAN	Arrestin domain-containing protein 1
180	sp|P00505|AATM_HUMAN	Aspartate aminotransferase, mitochondrial
181	sp|P14868|SYDC_HUMAN	Aspartate--tRNA ligase, cytoplasmic
182	sp|P24539|AT5F1_HUMAN	ATP synthase F(0) complex subunit B1, mitochondrial
183	sp|P25705|ATPA_HUMAN	ATP synthase subunit alpha, mitochondrial
184	sp|P06576|ATPB_HUMAN	ATP synthase subunit beta, mitochondrial
185	sp|O75947|ATP5H_HUMAN	ATP synthase subunit d, mitochondrial
186	sp|P48047|ATPO_HUMAN	ATP synthase subunit O, mitochondrial
187	sp|Q9NVI7|ATD3A_HUMAN	ATPase family AAA domain-containing protein 3A
188	sp|O43681|GET3_HUMAN	ATPase GET3
189	sp|P53396|ACLY_HUMAN	ATP-citrate synthase
190	sp|P17858|PFKAL_HUMAN	ATP-dependent 6-phosphofructokinase, liver type
191	sp|Q01813|PFKAP_HUMAN	ATP-dependent 6-phosphofructokinase, platelet type
192	sp|Q16740|CLPP_HUMAN	ATP-dependent Clp protease proteolytic subunit, mitochondrial
193	sp|P46063|RECQ1_HUMAN	ATP-dependent DNA helicase Q1
194	sp|Q08211|DHX9_HUMAN	ATP-dependent RNA helicase A
195	sp|Q92499|DDX1_HUMAN	ATP-dependent RNA helicase DDX1
196	sp|O00148|DX39A_HUMAN	ATP-dependent RNA helicase DDX39A
197	sp|O00571|DDX3X_HUMAN	ATP-dependent RNA helicase DDX3X
198	sp|O75531|BAF_HUMAN	Barrier-to-autointegration factor
199	sp|P98160|PGBM_HUMAN	Basement membrane-specific heparan sulfate proteoglycan core protein
200	sp|P35613|BASI_HUMAN	Basigin
201	sp|P51572|BAP31_HUMAN	B-cell receptor-associated protein 31
202	sp|P61769|B2MG_HUMAN	Beta-2-microglobulin
203	sp|P42025|ACTY_HUMAN	Beta-centractin
204	sp|P07814|SYEP_HUMAN	Bifunctional glutamate/proline--tRNA ligase
205	sp|P31939|PUR9_HUMAN	Bifunctional purine biosynthesis protein ATIC
206	sp|P80723|BASP1_HUMAN	Brain acid soluble protein 1
207	sp|P11586|C1TC_HUMAN	C-1-tetrahydrofolate synthase, cytoplasmic
208	sp|P27708|PYR1_HUMAN	CAD protein
209	sp|Q9UM00|TMCO1_HUMAN	Calcium load-activated calcium channel
210	sp|Q9HB71|CYBP_HUMAN	Calcyclin-binding protein
211	sp|P27824|CALX_HUMAN	Calnexin
212	sp|P04632|CPNS1_HUMAN	Calpain small subunit 1
213	sp|P17655|CAN2_HUMAN	Calpain-2 catalytic subunit
214	sp|P27797|CALR_HUMAN	Calreticulin
215	sp|O43852|CALU_HUMAN	Calumenin
216	sp|P10644|KAP0_HUMAN	cAMP-dependent protein kinase type I-alpha regulatory subunit
217	sp|Q14444|CAPR1_HUMAN	Caprin-1
218	sp|P16152|CBR1_HUMAN	Carbonyl reductase [NADPH] 1
219	sp|P68400|CSK21_HUMAN	Casein kinase II subunit alpha
220	sp|Q8NEV1|CSK23_HUMAN	Casein kinase II subunit alpha 3
221	sp|P67870|CSK2B_HUMAN	Casein kinase II subunit beta
222	sp|P04040|CATA_HUMAN	Catalase
223	sp|P35222|CTNB1_HUMAN	Catenin beta-1
224	sp|O60716|CTND1_HUMAN	Catenin delta-1
225	sp|P07858|CATB_HUMAN	Cathepsin B
226	sp|P07339|CATD_HUMAN	Cathepsin D
227	sp|O00622|CCN1_HUMAN	CCN family member 1
228	sp|P29279|CCN2_HUMAN	CCN family member 2
229	sp|Q6YHK3|CD109_HUMAN	CD109 antigen
230	sp|P48509|CD151_HUMAN	CD151 antigen
231	sp|Q13740|CD166_HUMAN	CD166 antigen
232	sp|P16070|CD44_HUMAN	CD44 antigen
233	sp|O43866|CD5L_HUMAN	CD5 antigen-like
234	sp|P13987|CD59_HUMAN	CD59 glycoprotein
235	sp|P08962|CD63_HUMAN	CD63 antigen
236	sp|P60033|CD81_HUMAN	CD81 antigen
237	sp|P21926|CD9_HUMAN	CD9 antigen
238	sp|P60953|CDC42_HUMAN	Cell division control protein 42 homolog
239	sp|P29762|RABP1_HUMAN	Cellular retinoic acid-binding protein 1
240	sp|Q9C0D2|CE295_HUMAN	Centrosomal protein of 295 kDa
241	sp|Q9H444|CHM4B_HUMAN	Charged multivesicular body protein 4b
242	sp|O00299|CLIC1_HUMAN	Chloride intracellular channel protein 1
243	sp|Q9Y696|CLIC4_HUMAN	Chloride intracellular channel protein 4
244	sp|Q13185|CBX3_HUMAN	Chromobox protein homolog 3
245	sp|O75390|CISY_HUMAN	Citrate synthase, mitochondrial
246	sp|O14578|CTRO_HUMAN	Citron Rho-interacting kinase
247	sp|Q00610|CLH1_HUMAN	Clathrin heavy chain 1
248	sp|P09496|CLCA_HUMAN	Clathrin light chain A
249	sp|P10909|CLUS_HUMAN	Clusterin
250	sp|Q14019|COTL1_HUMAN	Coactosin-like protein
251	sp|P53621|COPA_HUMAN	Coatomer subunit alpha
252	sp|P53618|COPB_HUMAN	Coatomer subunit beta
253	sp|P48444|COPD_HUMAN	Coatomer subunit delta
254	sp|Q9Y678|COPG1_HUMAN	Coatomer subunit gamma-1
255	sp|Q9UBF2|COPG2_HUMAN	Coatomer subunit gamma-2
256	sp|P23528|COF1_HUMAN	Cofilin-1
257	sp|Q9Y281|COF2_HUMAN	Cofilin-2
258	sp|P12109|CO6A1_HUMAN	Collagen alpha-1(VI) chain
259	sp|Q99715|COCA1_HUMAN	Collagen alpha-1(XII) chain
260	sp|P39060|COIA1_HUMAN	Collagen alpha-1(XVIII) chain
261	sp|P12110|CO6A2_HUMAN	Collagen alpha-2(VI) chain
262	sp|P12111|CO6A3_HUMAN	Collagen alpha-3(VI) chain
263	sp|Q96CG8|CTHR1_HUMAN	Collagen triple helix repeat-containing protein 1
264	sp|P02747|C1QC_HUMAN	Complement C1q subcomponent subunit C
265	sp|P01024|CO3_HUMAN	Complement C3
266	sp|Q07021|C1QBP_HUMAN	Complement component 1 Q subcomponent-binding protein, mitochondrial
267	sp|P08174|DAF_HUMAN	Complement decay-accelerating factor
268	sp|Q9BT78|CSN4_HUMAN	COP9 signalosome complex subunit 4
269	sp|Q99829|CPNE1_HUMAN	Copine-1
270	sp|O75131|CPNE3_HUMAN	Copine-3
271	sp|O75367|H2AY_HUMAN	Core histone macro-H2A.1
272	sp|Q9P0M6|H2AW_HUMAN	Core histone macro-H2A.2
273	sp|Q9BR76|COR1B_HUMAN	Coronin-1B
274	sp|Q9ULV4|COR1C_HUMAN	Coronin-1C
275	sp|Q9H5V8|CDCP1_HUMAN	CUB domain-containing protein 1
276	sp|Q86VP6|CAND1_HUMAN	Cullin-associated NEDD8-dissociated protein 1
277	sp|O75155|CAND2_HUMAN	Cullin-associated NEDD8-dissociated protein 2
278	sp|P06493|CDK1_HUMAN	Cyclin-dependent kinase 1
279	sp|Q9NYV4|CDK12_HUMAN	Cyclin-dependent kinase 12
280	sp|Q14004|CDK13_HUMAN	Cyclin-dependent kinase 13
281	sp|O94921|CDK14_HUMAN	Cyclin-dependent kinase 14
282	sp|Q96Q40|CDK15_HUMAN	Cyclin-dependent kinase 15
283	sp|Q00536|CDK16_HUMAN	Cyclin-dependent kinase 16
284	sp|Q00537|CDK17_HUMAN	Cyclin-dependent kinase 17
285	sp|Q07002|CDK18_HUMAN	Cyclin-dependent kinase 18
286	sp|P24941|CDK2_HUMAN	Cyclin-dependent kinase 2
287	sp|Q8IZL9|CDK20_HUMAN	Cyclin-dependent kinase 20
288	sp|Q00526|CDK3_HUMAN	Cyclin-dependent kinase 3
289	sp|P11802|CDK4_HUMAN	Cyclin-dependent kinase 4
290	sp|Q00534|CDK6_HUMAN	Cyclin-dependent kinase 6
291	sp|P50750|CDK9_HUMAN	Cyclin-dependent kinase 9
292	sp|Q00535|CDK5_HUMAN	Cyclin-dependent-like kinase 5
293	sp|Q8ND76|CCNY_HUMAN	Cyclin-Y
294	sp|Q9H0Q0|CYRIA_HUMAN	CYFIP-related Rac1 interactor A
295	sp|Q9NUQ9|CYRIB_HUMAN	CYFIP-related Rac1 interactor B
296	sp|P04080|CYTB_HUMAN	Cystatin-B
297	sp|P01034|CYTC_HUMAN	Cystatin-C
298	sp|P21291|CSRP1_HUMAN	Cysteine and glycine-rich protein 1
299	sp|P49589|SYCC_HUMAN	Cysteine--tRNA ligase, cytoplasmic
300	sp|P32320|CDD_HUMAN	Cytidine deaminase
301	sp|O43169|CYB5B_HUMAN	Cytochrome b5 type B
302	sp|P31930|QCR1_HUMAN	Cytochrome b-c1 complex subunit 1, mitochondrial
303	sp|P22695|QCR2_HUMAN	Cytochrome b-c1 complex subunit 2, mitochondrial
304	sp|P14927|QCR7_HUMAN	Cytochrome b-c1 complex subunit 7
305	sp|O14949|QCR8_HUMAN	Cytochrome b-c1 complex subunit 8
306	sp|P00403|COX2_HUMAN	Cytochrome c oxidase subunit 2
307	sp|P13073|COX41_HUMAN	Cytochrome c oxidase subunit 4 isoform 1, mitochondrial
308	sp|P20674|COX5A_HUMAN	Cytochrome c oxidase subunit 5A, mitochondrial
309	sp|P10606|COX5B_HUMAN	Cytochrome c oxidase subunit 5B, mitochondrial
310	sp|P08574|CY1_HUMAN	Cytochrome c1, heme protein, mitochondrial
311	sp|Q14204|DYHC1_HUMAN	Cytoplasmic dynein 1 heavy chain 1
312	sp|Q13409|DC1I2_HUMAN	Cytoplasmic dynein 1 intermediate chain 2
313	sp|Q7L576|CYFP1_HUMAN	Cytoplasmic FMR1-interacting protein 1
314	sp|Q96F07|CYFP2_HUMAN	Cytoplasmic FMR1-interacting protein 2
315	sp|Q07065|CKAP4_HUMAN	Cytoskeleton-associated protein 4
316	sp|O00154|BACH_HUMAN	Cytosolic acyl coenzyme A thioester hydrolase
317	sp|O43175|SERA_HUMAN	D-3-phosphoglycerate dehydrogenase
318	sp|Q13011|ECH1_HUMAN	Delta(3,5)-Delta(2,4)-dienoyl-CoA isomerase, mitochondrial
319	sp|P54886|P5CS_HUMAN	Delta-1-pyrroline-5-carboxylate synthase
320	sp|P33316|DUT_HUMAN	Deoxyuridine 5'-triphosphate nucleotidohydrolase, mitochondrial
321	sp|P60981|DEST_HUMAN	Destrin
322	sp|O94907|DKK1_HUMAN	Dickkopf-related protein 1
323	sp|P09622|DLDH_HUMAN	Dihydrolipoyl dehydrogenase, mitochondrial
324	sp|P10515|ODP2_HUMAN	Dihydrolipoyllysine-residue acetyltransferase component of pyruvate dehydrogenase complex, mitochondrial
325	sp|Q14194|DPYL1_HUMAN	Dihydropyrimidinase-related protein 1
326	sp|Q16555|DPYL2_HUMAN	Dihydropyrimidinase-related protein 2
327	sp|Q14195|DPYL3_HUMAN	Dihydropyrimidinase-related protein 3
328	sp|P53634|CATC_HUMAN	Dipeptidyl peptidase 1
329	sp|O14672|ADA10_HUMAN	Disintegrin and metalloproteinase domain-containing protein 10
330	sp|Q9NRW3|ABC3C_HUMAN	DNA dC->dU-editing enzyme APOBEC-3C
331	sp|P33993|MCM7_HUMAN	DNA replication licensing factor MCM7
332	sp|P11388|TOP2A_HUMAN	DNA topoisomerase 2-alpha
333	sp|P78527|PRKDC_HUMAN	DNA-dependent protein kinase catalytic subunit
334	sp|O60884|DNJA2_HUMAN	DnaJ homolog subfamily A member 2
335	sp|P39656|OST48_HUMAN	Dolichyl-diphosphooligosaccharide--protein glycosyltransferase 48 kDa subunit
336	sp|P04843|RPN1_HUMAN	Dolichyl-diphosphooligosaccharide--protein glycosyltransferase subunit 1
337	sp|P04844|RPN2_HUMAN	Dolichyl-diphosphooligosaccharide--protein glycosyltransferase subunit 2
338	sp|O95793|STAU1_HUMAN	Double-stranded RNA-binding protein Staufen homolog 1
339	sp|Q16643|DREB_HUMAN	Drebrin
340	sp|Q9UJU6|DBNL_HUMAN	Drebrin-like protein
341	sp|Q02750|MP2K1_HUMAN	Dual specificity mitogen-activated protein kinase kinase 1
342	sp|Q13561|DCTN2_HUMAN	Dynactin subunit 2
343	sp|Q9NP97|DLRB1_HUMAN	Dynein light chain roadblock-type 1
344	sp|Q8TF09|DLRB2_HUMAN	Dynein light chain roadblock-type 2
345	sp|O43854|EDIL3_HUMAN	EGF-like repeat and discoidin I-like domain-containing protein 3
346	sp|Q9H4M9|EHD1_HUMAN	EH domain-containing protein 1
347	sp|Q9H223|EHD4_HUMAN	EH domain-containing protein 4
348	sp|Q15717|ELAV1_HUMAN	ELAV-like protein 1
349	sp|P13804|ETFA_HUMAN	Electron transfer flavoprotein subunit alpha, mitochondrial
350	sp|P38117|ETFB_HUMAN	Electron transfer flavoprotein subunit beta
351	sp|P68104|EF1A1_HUMAN	Elongation factor 1-alpha 1
352	sp|Q05639|EF1A2_HUMAN	Elongation factor 1-alpha 2
353	sp|P24534|EF1B_HUMAN	Elongation factor 1-beta
354	sp|P29692|EF1D_HUMAN	Elongation factor 1-delta
355	sp|P26641|EF1G_HUMAN	Elongation factor 1-gamma
356	sp|P13639|EF2_HUMAN	Elongation factor 2
357	sp|P49411|EFTU_HUMAN	Elongation factor Tu, mitochondrial
358	sp|Q15369|ELOC_HUMAN	Elongin-C
359	sp|P11021|BIP_HUMAN	Endoplasmic reticulum chaperone BiP
360	sp|P30040|ERP29_HUMAN	Endoplasmic reticulum resident protein 29
361	sp|P14625|ENPL_HUMAN	Endoplasmin
362	sp|O75521|ECI2_HUMAN	Enoyl-CoA delta isomerase 2
363	sp|P30084|ECHM_HUMAN	Enoyl-CoA hydratase, mitochondrial
364	sp|P29317|EPHA2_HUMAN	Ephrin type-A receptor 2
365	sp|P00533|EGFR_HUMAN	Epidermal growth factor receptor
366	sp|Q6NXG1|ESRP1_HUMAN	Epithelial splicing regulatory protein 1
367	sp|Q9H6T0|ESRP2_HUMAN	Epithelial splicing regulatory protein 2
368	sp|Q96HE7|ERO1A_HUMAN	ERO1-like protein alpha
369	sp|P41970|ELK3_HUMAN	ETS domain-containing protein Elk-3
370	sp|P60842|IF4A1_HUMAN	Eukaryotic initiation factor 4A-I
371	sp|P38919|IF4A3_HUMAN	Eukaryotic initiation factor 4A-III
372	sp|P15170|ERF3A_HUMAN	Eukaryotic peptide chain release factor GTP-binding subunit ERF3A
373	sp|Q8IYD1|ERF3B_HUMAN	Eukaryotic peptide chain release factor GTP-binding subunit ERF3B
374	sp|O43324|MCA3_HUMAN	Eukaryotic translation elongation factor 1 epsilon-1
375	sp|P47813|IF1AX_HUMAN	Eukaryotic translation initiation factor 1A, X-chromosomal
376	sp|O14602|IF1AY_HUMAN	Eukaryotic translation initiation factor 1A, Y-chromosomal
377	sp|P05198|IF2A_HUMAN	Eukaryotic translation initiation factor 2 subunit 1
378	sp|P41091|IF2G_HUMAN	Eukaryotic translation initiation factor 2 subunit 3
379	sp|Q2VIR3|IF2GL_HUMAN	Eukaryotic translation initiation factor 2 subunit 3B
380	sp|Q14152|EIF3A_HUMAN	Eukaryotic translation initiation factor 3 subunit A
381	sp|P55884|EIF3B_HUMAN	Eukaryotic translation initiation factor 3 subunit B
382	sp|O15371|EIF3D_HUMAN	Eukaryotic translation initiation factor 3 subunit D
383	sp|O00303|EIF3F_HUMAN	Eukaryotic translation initiation factor 3 subunit F
384	sp|O75821|EIF3G_HUMAN	Eukaryotic translation initiation factor 3 subunit G
385	sp|O15372|EIF3H_HUMAN	Eukaryotic translation initiation factor 3 subunit H
386	sp|Q13347|EIF3I_HUMAN	Eukaryotic translation initiation factor 3 subunit I
387	sp|Q9Y262|EIF3L_HUMAN	Eukaryotic translation initiation factor 3 subunit L
388	sp|P23588|IF4B_HUMAN	Eukaryotic translation initiation factor 4B
389	sp|Q15056|IF4H_HUMAN	Eukaryotic translation initiation factor 4H
390	sp|P55010|IF5_HUMAN	Eukaryotic translation initiation factor 5
391	sp|P63241|IF5A1_HUMAN	Eukaryotic translation initiation factor 5A-1
392	sp|Q6IS14|IF5AL_HUMAN	Eukaryotic translation initiation factor 5A-1-like
393	sp|Q9GZV4|IF5A2_HUMAN	Eukaryotic translation initiation factor 5A-2
394	sp|O60841|IF2P_HUMAN	Eukaryotic translation initiation factor 5B
395	sp|P56537|IF6_HUMAN	Eukaryotic translation initiation factor 6
396	sp|O14980|XPO1_HUMAN	Exportin-1
397	sp|P55060|XPO2_HUMAN	Exportin-2
398	sp|Q9BSJ8|ESYT1_HUMAN	Extended synaptotagmin-1
399	sp|Q8IWU5|SULF2_HUMAN	Extracellular sulfatase Sulf-2
400	sp|P15311|EZRI_HUMAN	Ezrin
401	sp|Q08945|SSRP1_HUMAN	FACT complex subunit SSRP1
402	sp|P52907|CAZA1_HUMAN	F-actin-capping protein subunit alpha-1
403	sp|P47755|CAZA2_HUMAN	F-actin-capping protein subunit alpha-2
404	sp|P47756|CAPZB_HUMAN	F-actin-capping protein subunit beta
405	sp|Q92945|FUBP2_HUMAN	Far upstream element-binding protein 2
406	sp|P14324|FPPS_HUMAN	Farnesyl pyrophosphate synthase
407	sp|Q16658|FSCN1_HUMAN	Fascin
408	sp|P49327|FAS_HUMAN	Fatty acid synthase
409	sp|P15090|FABP4_HUMAN	Fatty acid-binding protein, adipocyte
410	sp|Q96AC1|FERM2_HUMAN	Fermitin family homolog 2
411	sp|P35556|FBN2_HUMAN	Fibrillin-2
412	sp|P02671|FIBA_HUMAN	Fibrinogen alpha chain
413	sp|P02675|FIBB_HUMAN	Fibrinogen beta chain
414	sp|P02679|FIBG_HUMAN	Fibrinogen gamma chain
415	sp|P11362|FGFR1_HUMAN	Fibroblast growth factor receptor 1
416	sp|P21802|FGFR2_HUMAN	Fibroblast growth factor receptor 2
417	sp|P22607|FGFR3_HUMAN	Fibroblast growth factor receptor 3
418	sp|P22455|FGFR4_HUMAN	Fibroblast growth factor receptor 4
419	sp|Q14512|FGFP1_HUMAN	Fibroblast growth factor-binding protein 1
420	sp|P02751|FINC_HUMAN	Fibronectin
421	sp|P21333|FLNA_HUMAN	Filamin-A
422	sp|O75369|FLNB_HUMAN	Filamin-B
423	sp|Q14315|FLNC_HUMAN	Filamin-C
424	sp|P30043|BLVRB_HUMAN	Flavin reductase (NADPH)
425	sp|P19883|FST_HUMAN	Follistatin
426	sp|P51114|FXR1_HUMAN	Fragile X mental retardation syndrome-related protein 1
427	sp|P51116|FXR2_HUMAN	Fragile X mental retardation syndrome-related protein 2
428	sp|P04075|ALDOA_HUMAN	Fructose-bisphosphate aldolase A
429	sp|P07954|FUMH_HUMAN	Fumarate hydratase, mitochondrial
430	sp|P09382|LEG1_HUMAN	Galectin-1
431	sp|P17931|LEG3_HUMAN	Galectin-3
432	sp|Q08380|LG3BP_HUMAN	Galectin-3-binding protein
433	sp|O60547|GMDS_HUMAN	GDP-mannose 4,6 dehydratase
434	sp|P06396|GELS_HUMAN	Gelsolin
435	sp|Q96EK6|GNA1_HUMAN	Glucosamine 6-phosphate N-acetyltransferase
436	sp|P11413|G6PD_HUMAN	Glucose-6-phosphate 1-dehydrogenase
437	sp|P06744|G6PI_HUMAN	Glucose-6-phosphate isomerase
438	sp|P14314|GLU2B_HUMAN	Glucosidase 2 subunit beta
439	sp|O94925|GLSK_HUMAN	Glutaminase kidney isoform, mitochondrial
440	sp|Q06210|GFPT1_HUMAN	Glutamine--fructose-6-phosphate aminotransferase [isomerizing] 1
441	sp|O76003|GLRX3_HUMAN	Glutaredoxin-3
442	sp|P21266|GSTM3_HUMAN	Glutathione S-transferase Mu 3
443	sp|P09211|GSTP1_HUMAN	Glutathione S-transferase P
444	sp|P04406|G3P_HUMAN	Glyceraldehyde-3-phosphate dehydrogenase
445	sp|P41250|GARS_HUMAN	Glycine--tRNA ligase
446	sp|P11216|PYGB_HUMAN	Glycogen phosphorylase, brain form
447	sp|P06737|PYGL_HUMAN	Glycogen phosphorylase, liver form
448	sp|Q9NQ84|GPC5C_HUMAN	G-protein coupled receptor family C group 5 member C
449	sp|Q99988|GDF15_HUMAN	Growth/differentiation factor 15
450	sp|P01116|RASK_HUMAN	GTPase KRas
451	sp|P01111|RASN_HUMAN	GTPase NRas
452	sp|P62826|RAN_HUMAN	GTP-binding nuclear protein Ran
453	sp|Q9NR31|SAR1A_HUMAN	GTP-binding protein SAR1a
454	sp|Q9Y6B6|SAR1B_HUMAN	GTP-binding protein SAR1b
455	sp|P08754|GNAI3_HUMAN	Guanine nucleotide-binding protein G(i) subunit alpha
456	sp|P04899|GNAI2_HUMAN	Guanine nucleotide-binding protein G(i) subunit alpha-2
457	sp|P62873|GBB1_HUMAN	Guanine nucleotide-binding protein G(I)/G(S)/G(T) subunit beta-1
458	sp|P62879|GBB2_HUMAN	Guanine nucleotide-binding protein G(I)/G(S)/G(T) subunit beta-2
459	sp|P50148|GNAQ_HUMAN	Guanine nucleotide-binding protein G(q) subunit alpha
460	sp|P63092|GNAS2_HUMAN	Guanine nucleotide-binding protein G(s) subunit alpha isoforms short
461	sp|Q5JWF2|GNAS1_HUMAN	Guanine nucleotide-binding protein G(s) subunit alpha isoforms XLas
462	sp|P29992|GNA11_HUMAN	Guanine nucleotide-binding protein subunit alpha-11
463	sp|Q14344|GNA13_HUMAN	Guanine nucleotide-binding protein subunit alpha-13
464	sp|O95837|GNA14_HUMAN	Guanine nucleotide-binding protein subunit alpha-14
465	sp|P0DMV8|HS71A_HUMAN	Heat shock 70 kDa protein 1A
466	sp|P0DMV9|HS71B_HUMAN	Heat shock 70 kDa protein 1B
467	sp|P34932|HSP74_HUMAN	Heat shock 70 kDa protein 4
468	sp|P11142|HSP7C_HUMAN	Heat shock cognate 71 kDa protein
469	sp|Q92598|HS105_HUMAN	Heat shock protein 105 kDa
470	sp|Q12931|TRAP1_HUMAN	Heat shock protein 75 kDa, mitochondrial
471	sp|P04792|HSPB1_HUMAN	Heat shock protein beta-1
472	sp|P07900|HS90A_HUMAN	Heat shock protein HSP 90-alpha
473	sp|P08238|HS90B_HUMAN	Heat shock protein HSP 90-beta
474	sp|P69905|HBA_HUMAN	Hemoglobin subunit alpha
475	sp|P68871|HBB_HUMAN	Hemoglobin subunit beta
476	sp|P02042|HBD_HUMAN	Hemoglobin subunit delta
477	sp|P02100|HBE_HUMAN	Hemoglobin subunit epsilon
478	sp|P69891|HBG1_HUMAN	Hemoglobin subunit gamma-1
479	sp|P69892|HBG2_HUMAN	Hemoglobin subunit gamma-2
480	sp|Q5SSJ5|HP1B3_HUMAN	Heterochromatin protein 1-binding protein 3
481	sp|Q99729|ROAA_HUMAN	Heterogeneous nuclear ribonucleoprotein A/B
482	sp|P09651|ROA1_HUMAN	Heterogeneous nuclear ribonucleoprotein A1
483	sp|P51991|ROA3_HUMAN	Heterogeneous nuclear ribonucleoprotein A3
484	sp|Q14103|HNRPD_HUMAN	Heterogeneous nuclear ribonucleoprotein D0
485	sp|O14979|HNRDL_HUMAN	Heterogeneous nuclear ribonucleoprotein D-like
486	sp|P52597|HNRPF_HUMAN	Heterogeneous nuclear ribonucleoprotein F
487	sp|P31943|HNRH1_HUMAN	Heterogeneous nuclear ribonucleoprotein H
488	sp|P55795|HNRH2_HUMAN	Heterogeneous nuclear ribonucleoprotein H2
489	sp|P31942|HNRH3_HUMAN	Heterogeneous nuclear ribonucleoprotein H3
490	sp|P61978|HNRPK_HUMAN	Heterogeneous nuclear ribonucleoprotein K
491	sp|P14866|HNRPL_HUMAN	Heterogeneous nuclear ribonucleoprotein L
492	sp|P52272|HNRPM_HUMAN	Heterogeneous nuclear ribonucleoprotein M
493	sp|O60506|HNRPQ_HUMAN	Heterogeneous nuclear ribonucleoprotein Q
494	sp|O43390|HNRPR_HUMAN	Heterogeneous nuclear ribonucleoprotein R
495	sp|Q00839|HNRPU_HUMAN	Heterogeneous nuclear ribonucleoprotein U
496	sp|Q1KMD3|HNRL2_HUMAN	Heterogeneous nuclear ribonucleoprotein U-like protein 2
497	sp|P22626|ROA2_HUMAN	Heterogeneous nuclear ribonucleoproteins A2/B1
498	sp|P07910|HNRPC_HUMAN	Heterogeneous nuclear ribonucleoproteins C1/C2
499	sp|P19367|HXK1_HUMAN	Hexokinase-1
500	sp|O15431|COPT1_HUMAN	High affinity copper uptake protein 1
501	sp|P09429|HMGB1_HUMAN	High mobility group protein B1
502	sp|P17096|HMGA1_HUMAN	High mobility group protein HMG-I/HMG-Y
503	sp|P49773|HINT1_HUMAN	Histidine triad nucleotide-binding protein 1
504	sp|P07305|H10_HUMAN	Histone H1.0
505	sp|P16403|H12_HUMAN	Histone H1.2
506	sp|P16402|H13_HUMAN	Histone H1.3
507	sp|P10412|H14_HUMAN	Histone H1.4
508	sp|P0C0S8|H2A1_HUMAN	Histone H2A type 1
509	sp|P04908|H2A1B_HUMAN	Histone H2A type 1-B/E
510	sp|Q93077|H2A1C_HUMAN	Histone H2A type 1-C
511	sp|P20671|H2A1D_HUMAN	Histone H2A type 1-D
512	sp|Q96KK5|H2A1H_HUMAN	Histone H2A type 1-H
513	sp|Q99878|H2A1J_HUMAN	Histone H2A type 1-J
514	sp|Q6FI13|H2A2A_HUMAN	Histone H2A type 2-A
515	sp|Q8IUE6|H2A2B_HUMAN	Histone H2A type 2-B
516	sp|Q16777|H2A2C_HUMAN	Histone H2A type 2-C
517	sp|Q7L7L0|H2A3_HUMAN	Histone H2A type 3
518	sp|Q9BTM1|H2AJ_HUMAN	Histone H2A.J
519	sp|Q71UI9|H2AV_HUMAN	Histone H2A.V
520	sp|P0C0S5|H2AZ_HUMAN	Histone H2A.Z
521	sp|P33778|H2B1B_HUMAN	Histone H2B type 1-B
522	sp|P62807|H2B1C_HUMAN	Histone H2B type 1-C/E/F/G/I
523	sp|P58876|H2B1D_HUMAN	Histone H2B type 1-D
524	sp|Q93079|H2B1H_HUMAN	Histone H2B type 1-H
525	sp|P06899|H2B1J_HUMAN	Histone H2B type 1-J
526	sp|O60814|H2B1K_HUMAN	Histone H2B type 1-K
527	sp|Q99880|H2B1L_HUMAN	Histone H2B type 1-L
528	sp|Q99879|H2B1M_HUMAN	Histone H2B type 1-M
529	sp|Q99877|H2B1N_HUMAN	Histone H2B type 1-N
530	sp|P23527|H2B1O_HUMAN	Histone H2B type 1-O
531	sp|Q16778|H2B2E_HUMAN	Histone H2B type 2-E
532	sp|Q5QNW6|H2B2F_HUMAN	Histone H2B type 2-F
533	sp|Q8N257|H2B3B_HUMAN	Histone H2B type 3-B
534	sp|P57053|H2BFS_HUMAN	Histone H2B type F-S
535	sp|P68431|H31_HUMAN	Histone H3.1
536	sp|Q16695|H31T_HUMAN	Histone H3.1t
537	sp|Q71DI3|H32_HUMAN	Histone H3.2
538	sp|P84243|H33_HUMAN	Histone H3.3
539	sp|P62805|H4_HUMAN	Histone H4
540	sp|Q86X55|CARM1_HUMAN	Histone-arginine methyltransferase CARM1
541	sp|Q09028|RBBP4_HUMAN	Histone-binding protein RBBP4
542	sp|Q16576|RBBP7_HUMAN	Histone-binding protein RBBP7
543	sp|P04439|HLAA_HUMAN	HLA class I histocompatibility antigen, A alpha chain
544	sp|P50502|F10A1_HUMAN	Hsc70-interacting protein
545	sp|Q16543|CDC37_HUMAN	Hsp90 co-chaperone Cdc37
546	sp|P00492|HPRT_HUMAN	Hypoxanthine-guanine phosphoribosyltransferase
547	sp|Q9Y4L1|HYOU1_HUMAN	Hypoxia up-regulated protein 1
548	sp|P0DOX5|IGG1_HUMAN	Immunoglobulin gamma-1 heavy chain
549	sp|P01857|IGHG1_HUMAN	Immunoglobulin heavy constant gamma 1
550	sp|P01860|IGHG3_HUMAN	Immunoglobulin heavy constant gamma 3
551	sp|P01871|IGHM_HUMAN	Immunoglobulin heavy constant mu
552	sp|P01834|IGKC_HUMAN	Immunoglobulin kappa constant
553	sp|P0DOX7|IGK_HUMAN	Immunoglobulin kappa light chain
554	sp|P04433|KV311_HUMAN	Immunoglobulin kappa variable 3-11
555	sp|P01624|KV315_HUMAN	Immunoglobulin kappa variable 3-15
556	sp|A0A0A0MRZ8|KVD11_HUMAN	Immunoglobulin kappa variable 3D-11
557	sp|A0A0C4DH55|KVD07_HUMAN	Immunoglobulin kappa variable 3D-7
558	sp|P0CG04|IGLC1_HUMAN	Immunoglobulin lambda constant 1
559	sp|P0DOY2|IGLC2_HUMAN	Immunoglobulin lambda constant 2
560	sp|P0DOY3|IGLC3_HUMAN	Immunoglobulin lambda constant 3
561	sp|P0CF74|IGLC6_HUMAN	Immunoglobulin lambda constant 6
562	sp|A0M8Q6|IGLC7_HUMAN	Immunoglobulin lambda constant 7
563	sp|P0DOX8|IGL1_HUMAN	Immunoglobulin lambda-1 light chain
564	sp|B9A064|IGLL5_HUMAN	Immunoglobulin lambda-like polypeptide 5
565	sp|Q969P0|IGSF8_HUMAN	Immunoglobulin superfamily member 8
566	sp|P52292|IMA1_HUMAN	Importin subunit alpha-1
567	sp|Q14974|IMB1_HUMAN	Importin subunit beta-1
568	sp|O00410|IPO5_HUMAN	Importin-5
569	sp|O95373|IPO7_HUMAN	Importin-7
570	sp|P09529|INHBB_HUMAN	Inhibin beta B chain
571	sp|Q15181|IPYR_HUMAN	Inorganic pyrophosphatase
572	sp|P12268|IMDH2_HUMAN	Inosine-5'-monophosphate dehydrogenase 2
573	sp|P29218|IMPA1_HUMAN	Inositol monophosphatase 1
574	sp|P17936|IBP3_HUMAN	Insulin-like growth factor-binding protein 3
575	sp|P22692|IBP4_HUMAN	Insulin-like growth factor-binding protein 4
576	sp|P17301|ITA2_HUMAN	Integrin alpha-2
577	sp|P26006|ITA3_HUMAN	Integrin alpha-3
578	sp|P23229|ITA6_HUMAN	Integrin alpha-6
579	sp|P06756|ITAV_HUMAN	Integrin alpha-V
580	sp|P05556|ITB1_HUMAN	Integrin beta-1
581	sp|P16144|ITB4_HUMAN	Integrin beta-4
582	sp|P19823|ITIH2_HUMAN	Inter-alpha-trypsin inhibitor heavy chain H2
583	sp|Q06033|ITIH3_HUMAN	Inter-alpha-trypsin inhibitor heavy chain H3
584	sp|P05362|ICAM1_HUMAN	Intercellular adhesion molecule 1
585	sp|Q12905|ILF2_HUMAN	Interleukin enhancer-binding factor 2
586	sp|Q12906|ILF3_HUMAN	Interleukin enhancer-binding factor 3
587	sp|P41252|SYIC_HUMAN	Isoleucine--tRNA ligase, cytoplasmic
588	sp|Q9UK76|JUPI1_HUMAN	Jupiter microtubule associated homolog 1
589	sp|P13645|K1C10_HUMAN	Keratin, type I cytoskeletal 10
590	sp|P05783|K1C18_HUMAN	Keratin, type I cytoskeletal 18
591	sp|P08727|K1C19_HUMAN	Keratin, type I cytoskeletal 19
592	sp|P35527|K1C9_HUMAN	Keratin, type I cytoskeletal 9
593	sp|Q14533|KRT81_HUMAN	Keratin, type II cuticular Hb1
594	sp|P78385|KRT83_HUMAN	Keratin, type II cuticular Hb3
595	sp|O43790|KRT86_HUMAN	Keratin, type II cuticular Hb6
596	sp|P04264|K2C1_HUMAN	Keratin, type II cytoskeletal 1
597	sp|P35908|K22E_HUMAN	Keratin, type II cytoskeletal 2 epidermal
598	sp|P08729|K2C7_HUMAN	Keratin, type II cytoskeletal 7
599	sp|P05787|K2C8_HUMAN	Keratin, type II cytoskeletal 8
600	sp|Q15058|KIF14_HUMAN	Kinesin-like protein KIF14
601	sp|Q02241|KIF23_HUMAN	Kinesin-like protein KIF23
602	sp|Q08431|MFGM_HUMAN	Lactadherin
603	sp|P02788|TRFL_HUMAN	Lactotransferrin
604	sp|Q04760|LGUL_HUMAN	Lactoylglutathione lyase
605	sp|Q03252|LMNB2_HUMAN	Lamin-B2
606	sp|O15230|LAMA5_HUMAN	Laminin subunit alpha-5
607	sp|P07942|LAMB1_HUMAN	Laminin subunit beta-1
608	sp|P11047|LAMC1_HUMAN	Laminin subunit gamma-1
609	sp|P46379|BAG6_HUMAN	Large proline-rich protein BAG6
610	sp|Q14766|LTBP1_HUMAN	Latent-transforming growth factor beta-binding protein 1
611	sp|P42704|LPPRC_HUMAN	Leucine-rich PPR motif-containing protein, mitochondrial
612	sp|Q6UY01|LRC31_HUMAN	Leucine-rich repeat-containing protein 31
613	sp|Q96AG4|LRC59_HUMAN	Leucine-rich repeat-containing protein 59
614	sp|Q08722|CD47_HUMAN	Leukocyte surface antigen CD47
615	sp|Q14847|LASP1_HUMAN	LIM and SH3 domain protein 1
616	sp|P00338|LDHA_HUMAN	L-lactate dehydrogenase A chain
617	sp|P07195|LDHB_HUMAN	L-lactate dehydrogenase B chain
618	sp|O95573|ACSL3_HUMAN	Long-chain-fatty-acid--CoA ligase 3
619	sp|O60488|ACSL4_HUMAN	Long-chain-fatty-acid--CoA ligase 4
620	sp|P24666|PPAC_HUMAN	Low molecular weight phosphotyrosine protein phosphatase
621	sp|P05455|LA_HUMAN	Lupus La protein
622	sp|Q08397|LOXL1_HUMAN	Lysyl oxidase homolog 1
623	sp|Q9Y4K0|LOXL2_HUMAN	Lysyl oxidase homolog 2
624	sp|Q96JB6|LOXL4_HUMAN	Lysyl oxidase homolog 4
625	sp|P14174|MIF_HUMAN	Macrophage migration inhibitory factor
626	sp|P40121|CAPG_HUMAN	Macrophage-capping protein
627	sp|Q9NZW5|MPP6_HUMAN	MAGUK p55 subfamily member 6
628	sp|P04156|PRIO_HUMAN	Major prion protein
629	sp|P40925|MDHC_HUMAN	Malate dehydrogenase, cytoplasmic
630	sp|P40926|MDHM_HUMAN	Malate dehydrogenase, mitochondrial
631	sp|Q14165|MLEC_HUMAN	Malectin
632	sp|P43243|MATR3_HUMAN	Matrin-3
633	sp|P50281|MMP14_HUMAN	Matrix metalloproteinase-14
634	sp|O00264|PGRC1_HUMAN	Membrane-associated progesterone receptor component 1
635	sp|P55145|MANF_HUMAN	Mesencephalic astrocyte-derived neurotrophic factor
636	sp|Q15043|S39AE_HUMAN	Metal cation symporter ZIP14
637	sp|P01033|TIMP1_HUMAN	Metalloproteinase inhibitor 1
638	sp|P04731|MT1A_HUMAN	Metallothionein-1A
639	sp|P04732|MT1E_HUMAN	Metallothionein-1E
640	sp|P13640|MT1G_HUMAN	Metallothionein-1G
641	sp|P80294|MT1H_HUMAN	Metallothionein-1H
642	sp|Q8N339|MT1M_HUMAN	Metallothionein-1M
643	sp|P80297|MT1X_HUMAN	Metallothionein-1X
644	sp|P02795|MT2_HUMAN	Metallothionein-2
645	sp|P56192|SYMC_HUMAN	Methionine--tRNA ligase, cytoplasmic
646	sp|Q9BQA1|MEP50_HUMAN	Methylosome protein 50
647	sp|P54105|ICLN_HUMAN	Methylosome subunit pICln
648	sp|Q9NX63|MIC19_HUMAN	MICOS complex subunit MIC19
649	sp|P10620|MGST1_HUMAN	Microsomal glutathione S-transferase 1
650	sp|Q15691|MARE1_HUMAN	Microtubule-associated protein RP/EB family member 1
651	sp|P21741|MK_HUMAN	Midkine
652	sp|Q9Y5L4|TIM13_HUMAN	Mitochondrial import inner membrane translocase subunit Tim13
653	sp|O43615|TIM44_HUMAN	Mitochondrial import inner membrane translocase subunit TIM44
654	sp|Q9Y5J7|TIM9_HUMAN	Mitochondrial import inner membrane translocase subunit Tim9
655	sp|Q15785|TOM34_HUMAN	Mitochondrial import receptor subunit TOM34
656	sp|O94826|TOM70_HUMAN	Mitochondrial import receptor subunit TOM70
657	sp|P26038|MOES_HUMAN	Moesin
658	sp|P53985|MOT1_HUMAN	Monocarboxylate transporter 1
659	sp|O15427|MOT4_HUMAN	Monocarboxylate transporter 4
660	sp|P78406|RAE1L_HUMAN	mRNA export factor
661	sp|Q02817|MUC2_HUMAN	Mucin-2
662	sp|P98088|MUC5A_HUMAN	Mucin-5AC
663	sp|Q9HC84|MUC5B_HUMAN	Mucin-5B
664	sp|P22234|PUR6_HUMAN	Multifunctional protein ADE2
665	sp|Q96S97|MYADM_HUMAN	Myeloid-associated differentiation marker
666	sp|Q969H8|MYDGF_HUMAN	Myeloid-derived growth factor
667	sp|Q9NZM1|MYOF_HUMAN	Myoferlin
668	sp|P60660|MYL6_HUMAN	Myosin light polypeptide 6
669	sp|P19105|ML12A_HUMAN	Myosin regulatory light chain 12A
670	sp|O14950|ML12B_HUMAN	Myosin regulatory light chain 12B
671	sp|P35579|MYH9_HUMAN	Myosin-9
672	sp|P58546|MTPN_HUMAN	Myotrophin
673	sp|Q15599|NHRF2_HUMAN	Na(+)/H(+) exchange regulatory cofactor NHE-RF2
674	sp|P00387|NB5R3_HUMAN	NADH-cytochrome b5 reductase 3
675	sp|P48163|MAOX_HUMAN	NADP-dependent malic enzyme
676	sp|Q13765|NACA_HUMAN	Nascent polypeptide-associated complex subunit alpha
677	sp|E9PAV3|NACAM_HUMAN	Nascent polypeptide-associated complex subunit alpha, muscle-specific form
678	sp|Q9Y2A7|NCKP1_HUMAN	Nck-associated protein 1
679	sp|P48681|NEST_HUMAN	Nestin
680	sp|Q9HB63|NET4_HUMAN	Netrin-4
681	sp|Q09666|AHNK_HUMAN	Neuroblast differentiation-associated protein AHNAK
682	sp|O14786|NRP1_HUMAN	Neuropilin-1
683	sp|Q9Y639|NPTN_HUMAN	Neuroplastin
684	sp|Q14697|GANAB_HUMAN	Neutral alpha-glucosidase AB
685	sp|Q15758|AAAT_HUMAN	Neutral amino acid transporter B(0)
686	sp|Q6PIU2|NCEH1_HUMAN	Neutral cholesterol ester hydrolase 1
687	sp|P55769|NH2L1_HUMAN	NHP2-like protein 1
688	sp|Q92542|NICA_HUMAN	Nicastrin
689	sp|P14543|NID1_HUMAN	Nidogen-1
690	sp|Q15233|NONO_HUMAN	Non-POU domain-containing octamer-binding protein
691	sp|P22307|NLTP_HUMAN	Non-specific lipid-transfer protein
692	sp|Q9UNZ2|NSF1C_HUMAN	NSFL1 cofactor p47
693	sp|P49321|NASP_HUMAN	Nuclear autoantigenic sperm protein
694	sp|Q9Y266|NUDC_HUMAN	Nuclear migration protein nudC
695	sp|Q9Y2X3|NOP58_HUMAN	Nucleolar protein 58
696	sp|Q9NR30|DDX21_HUMAN	Nucleolar RNA helicase 2
697	sp|P19338|NUCL_HUMAN	Nucleolin
698	sp|P06748|NPM_HUMAN	Nucleophosmin
699	sp|P12270|TPR_HUMAN	Nucleoprotein TPR
700	sp|P15531|NDKA_HUMAN	Nucleoside diphosphate kinase A
701	sp|P22392|NDKB_HUMAN	Nucleoside diphosphate kinase B
702	sp|P55209|NP1L1_HUMAN	Nucleosome assembly protein 1-like 1
703	sp|Q99733|NP1L4_HUMAN	Nucleosome assembly protein 1-like 4
704	sp|Q9NTK5|OLA1_HUMAN	Obg-like ATPase 1
705	sp|P20962|PTMS_HUMAN	Parathymosin
706	sp|Q99497|PARK7_HUMAN	Parkinson disease protein 7
707	sp|O00151|PDLI1_HUMAN	PDZ and LIM domain protein 1
708	sp|P26022|PTX3_HUMAN	Pentraxin-related protein PTX3
709	sp|P62937|PPIA_HUMAN	Peptidyl-prolyl cis-trans isomerase A
710	sp|P23284|PPIB_HUMAN	Peptidyl-prolyl cis-trans isomerase B
711	sp|P30405|PPIF_HUMAN	Peptidyl-prolyl cis-trans isomerase F, mitochondrial
712	sp|P62942|FKB1A_HUMAN	Peptidyl-prolyl cis-trans isomerase FKBP1A
713	sp|Q00688|FKBP3_HUMAN	Peptidyl-prolyl cis-trans isomerase FKBP3
714	sp|Q02790|FKBP4_HUMAN	Peptidyl-prolyl cis-trans isomerase FKBP4
715	sp|Q13526|PIN1_HUMAN	Peptidyl-prolyl cis-trans isomerase NIMA-interacting 1
716	sp|Q9Y3E5|PTH2_HUMAN	Peptidyl-tRNA hydrolase 2, mitochondrial
717	sp|O60664|PLIN3_HUMAN	Perilipin-3
718	sp|Q00G26|PLIN5_HUMAN	Perilipin-5
719	sp|Q92626|PXDN_HUMAN	Peroxidasin homolog
720	sp|Q06830|PRDX1_HUMAN	Peroxiredoxin-1
721	sp|P32119|PRDX2_HUMAN	Peroxiredoxin-2
722	sp|Q13162|PRDX4_HUMAN	Peroxiredoxin-4
723	sp|P30044|PRDX5_HUMAN	Peroxiredoxin-5, mitochondrial
724	sp|P30041|PRDX6_HUMAN	Peroxiredoxin-6
725	sp|Q9Y285|SYFA_HUMAN	Phenylalanine--tRNA ligase alpha subunit
726	sp|Q00325|MPCP_HUMAN	Phosphate carrier protein, mitochondrial
727	sp|P30086|PEBP1_HUMAN	Phosphatidylethanolamine-binding protein 1
728	sp|Q70Z35|PREX2_HUMAN	Phosphatidylinositol 3,4,5-trisphosphate-dependent Rac exchanger 2 protein
729	sp|P00558|PGK1_HUMAN	Phosphoglycerate kinase 1
730	sp|P18669|PGAM1_HUMAN	Phosphoglycerate mutase 1
731	sp|P36955|PEDF_HUMAN	Pigment epithelium-derived factor
732	sp|P53801|PTTG_HUMAN	Pituitary tumor-transforming gene 1 protein-interacting protein
733	sp|P20020|AT2B1_HUMAN	Plasma membrane calcium-transporting ATPase 1
734	sp|P00747|PLMN_HUMAN	Plasminogen
735	sp|Q8NC51|PAIRB_HUMAN	Plasminogen activator inhibitor 1 RNA-binding protein
736	sp|P13796|PLSL_HUMAN	Plastin-2
737	sp|P13797|PLST_HUMAN	Plastin-3
738	sp|P68402|PA1B2_HUMAN	Platelet-activating factor acetylhydrolase IB subunit beta
739	sp|Q15149|PLEC_HUMAN	Plectin
740	sp|O00592|PODXL_HUMAN	Podocalyxin
741	sp|P15151|PVR_HUMAN	Poliovirus receptor
742	sp|P09874|PARP1_HUMAN	Poly [ADP-ribose] polymerase 1
743	sp|Q15365|PCBP1_HUMAN	Poly(rC)-binding protein 1
744	sp|Q15366|PCBP2_HUMAN	Poly(rC)-binding protein 2
745	sp|P11940|PABP1_HUMAN	Polyadenylate-binding protein 1
746	sp|P26599|PTBP1_HUMAN	Polypyrimidine tract-binding protein 1
747	sp|O60925|PFD1_HUMAN	Prefoldin subunit 1
748	sp|Q9UHV9|PFD2_HUMAN	Prefoldin subunit 2
749	sp|P61758|PFD3_HUMAN	Prefoldin subunit 3
750	sp|O15212|PFD6_HUMAN	Prefoldin subunit 6
751	sp|P20742|PZP_HUMAN	Pregnancy zone protein
752	sp|P02545|LMNA_HUMAN	Prelamin-A/C
753	sp|Q9UMS4|PRP19_HUMAN	Pre-mRNA-processing factor 19
754	sp|Q92841|DDX17_HUMAN	Probable ATP-dependent RNA helicase DDX17
755	sp|P17844|DDX5_HUMAN	Probable ATP-dependent RNA helicase DDX5
756	sp|A0A075B6H7|KV37_HUMAN	Probable non-functional immunoglobulin kappa variable 3-7
757	sp|Q02809|PLOD1_HUMAN	Procollagen-lysine,2-oxoglutarate 5-dioxygenase 1
758	sp|P07737|PROF1_HUMAN	Profilin-1
759	sp|Q8WUM4|PDC6I_HUMAN	Programmed cell death 6-interacting protein
760	sp|O14737|PDCD5_HUMAN	Programmed cell death protein 5
761	sp|O75340|PDCD6_HUMAN	Programmed cell death protein 6
762	sp|P28799|GRN_HUMAN	Progranulin
763	sp|P35232|PHB_HUMAN	Prohibitin
764	sp|Q99623|PHB2_HUMAN	Prohibitin-2
765	sp|P12004|PCNA_HUMAN	Proliferating cell nuclear antigen
766	sp|Q9UQ80|PA2G4_HUMAN	Proliferation-associated protein 2G4
767	sp|P13674|P4HA1_HUMAN	Prolyl 4-hydroxylase subunit alpha-1
768	sp|Q15185|TEBP_HUMAN	Prostaglandin E synthase 3
769	sp|Q1L6U9|MSMP_HUMAN	Prostate-associated microseminoprotein
770	sp|Q06323|PSME1_HUMAN	Proteasome activator complex subunit 1
771	sp|Q9UL46|PSME2_HUMAN	Proteasome activator complex subunit 2
772	sp|P25786|PSA1_HUMAN	Proteasome subunit alpha type-1
773	sp|P25787|PSA2_HUMAN	Proteasome subunit alpha type-2
774	sp|P25788|PSA3_HUMAN	Proteasome subunit alpha type-3
775	sp|P25789|PSA4_HUMAN	Proteasome subunit alpha type-4
776	sp|P28066|PSA5_HUMAN	Proteasome subunit alpha type-5
777	sp|P60900|PSA6_HUMAN	Proteasome subunit alpha type-6
778	sp|O14818|PSA7_HUMAN	Proteasome subunit alpha type-7
779	sp|Q8TAA3|PSMA8_HUMAN	Proteasome subunit alpha-type 8
780	sp|P20618|PSB1_HUMAN	Proteasome subunit beta type-1
781	sp|P49721|PSB2_HUMAN	Proteasome subunit beta type-2
782	sp|P49720|PSB3_HUMAN	Proteasome subunit beta type-3
783	sp|P28070|PSB4_HUMAN	Proteasome subunit beta type-4
784	sp|P28074|PSB5_HUMAN	Proteasome subunit beta type-5
785	sp|P28072|PSB6_HUMAN	Proteasome subunit beta type-6
786	sp|Q99436|PSB7_HUMAN	Proteasome subunit beta type-7
787	sp|Q8IVF2|AHNK2_HUMAN	Protein AHNAK2
788	sp|Q99873|ANM1_HUMAN	Protein arginine N-methyltransferase 1
789	sp|Q9Y2B0|CNPY2_HUMAN	Protein canopy homolog 2
790	sp|O60888|CUTA_HUMAN	Protein CutA
791	sp|P35659|DEK_HUMAN	Protein DEK
792	sp|P07237|PDIA1_HUMAN	Protein disulfide-isomerase
793	sp|P30101|PDIA3_HUMAN	Protein disulfide-isomerase A3
794	sp|P13667|PDIA4_HUMAN	Protein disulfide-isomerase A4
795	sp|Q15084|PDIA6_HUMAN	Protein disulfide-isomerase A6
796	sp|P49257|LMAN1_HUMAN	Protein ERGIC-53
797	sp|Q9UKS6|PACN3_HUMAN	Protein kinase C and casein kinase substrate in neurons protein 3
798	sp|Q92597|NDRG1_HUMAN	Protein NDRG1
799	sp|Q13438|OS9_HUMAN	Protein OS-9
800	sp|P60903|S10AA_HUMAN	Protein S100-A10
801	sp|P31949|S10AB_HUMAN	Protein S100-A11
802	sp|Q99584|S10AD_HUMAN	Protein S100-A13
803	sp|Q96FQ6|S10AG_HUMAN	Protein S100-A16
804	sp|P06703|S10A6_HUMAN	Protein S100-A6
805	sp|Q01105|SET_HUMAN	Protein SET
806	sp|P0DME0|SETLP_HUMAN	Protein SETSIP
807	sp|Q15436|SC23A_HUMAN	Protein transport protein Sec23A
808	sp|Q9C0H2|TTYH3_HUMAN	Protein tweety homolog 3
809	sp|P21980|TGM2_HUMAN	Protein-glutamine gamma-glutamyltransferase 2
810	sp|P22061|PIMT_HUMAN	Protein-L-isoaspartate(D-aspartate) O-methyltransferase
811	sp|Q04941|PLP2_HUMAN	Proteolipid protein 2
812	sp|P12931|SRC_HUMAN	Proto-oncogene tyrosine-protein kinase Src
813	sp|P55786|PSA_HUMAN	Puromycin-sensitive aminopeptidase
814	sp|Q5JNZ5|RS26L_HUMAN	Putative 40S ribosomal protein S26-like 1
815	sp|Q59GN2|R39L5_HUMAN	Putative 60S ribosomal protein L39-like 5
816	sp|Q6DN03|H2B2C_HUMAN	Putative histone H2B type 2-C
817	sp|Q6DRA6|H2B2D_HUMAN	Putative histone H2B type 2-D
818	sp|A6NCN2|KR87P_HUMAN	Putative keratin-87 protein
819	sp|Q8IZP2|ST134_HUMAN	Putative protein FAM10A4
820	sp|Q92928|RAB1C_HUMAN	Putative Ras-related protein Rab-1C
821	sp|A8MWD9|RUXGL_HUMAN	Putative small nuclear ribonucleoprotein G-like protein 15
822	sp|Q9H853|TBA4B_HUMAN	Putative tubulin-like protein alpha-4B
823	sp|Q5JXB2|UE2NL_HUMAN	Putative ubiquitin-conjugating enzyme E2 N-like
824	sp|O00764|PDXK_HUMAN	Pyridoxal kinase
825	sp|P11177|ODPB_HUMAN	Pyruvate dehydrogenase E1 component subunit beta, mitochondrial
826	sp|P30613|KPYR_HUMAN	Pyruvate kinase PKLR
827	sp|P14618|KPYM_HUMAN	Pyruvate kinase PKM
828	sp|P50395|GDIB_HUMAN	Rab GDP dissociation inhibitor beta
829	sp|Q9H0H5|RGAP1_HUMAN	Rac GTPase-activating protein 1
830	sp|P35241|RADI_HUMAN	Radixin
831	sp|P43487|RANG_HUMAN	Ran-specific GTPase-activating protein
832	sp|Q13283|G3BP1_HUMAN	Ras GTPase-activating protein-binding protein 1
833	sp|P46940|IQGA1_HUMAN	Ras GTPase-activating-like protein IQGAP1
834	sp|P63000|RAC1_HUMAN	Ras-related C3 botulinum toxin substrate 1
835	sp|P61026|RAB10_HUMAN	Ras-related protein Rab-10
836	sp|P62491|RB11A_HUMAN	Ras-related protein Rab-11A
837	sp|Q15907|RB11B_HUMAN	Ras-related protein Rab-11B
838	sp|P51153|RAB13_HUMAN	Ras-related protein Rab-13
839	sp|P61106|RAB14_HUMAN	Ras-related protein Rab-14
840	sp|P62820|RAB1A_HUMAN	Ras-related protein Rab-1A
841	sp|Q9H0U4|RAB1B_HUMAN	Ras-related protein Rab-1B
842	sp|Q9UL25|RAB21_HUMAN	Ras-related protein Rab-21
843	sp|P20340|RAB6A_HUMAN	Ras-related protein Rab-6A
844	sp|P51149|RAB7A_HUMAN	Ras-related protein Rab-7a
845	sp|Q92930|RAB8B_HUMAN	Ras-related protein Rab-8B
846	sp|P11233|RALA_HUMAN	Ras-related protein Ral-A
847	sp|P11234|RALB_HUMAN	Ras-related protein Ral-B
848	sp|P62834|RAP1A_HUMAN	Ras-related protein Rap-1A
849	sp|P61224|RAP1B_HUMAN	Ras-related protein Rap-1b
850	sp|A6NIZ1|RP1BL_HUMAN	Ras-related protein Rap-1b-like protein
851	sp|P61225|RAP2B_HUMAN	Ras-related protein Rap-2b
852	sp|P10301|RRAS_HUMAN	Ras-related protein R-Ras
853	sp|P62070|RRAS2_HUMAN	Ras-related protein R-Ras2
854	sp|P63244|RACK1_HUMAN	Receptor of activated protein C kinase 1
855	sp|P78509|RELN_HUMAN	Reelin
856	sp|P18754|RCC1_HUMAN	Regulator of chromosome condensation
857	sp|Q92900|RENT1_HUMAN	Regulator of nonsense transcripts 1
858	sp|P35244|RFA3_HUMAN	Replication protein A 14 kDa subunit
859	sp|O75678|RFPL2_HUMAN	Ret finger protein-like 2
860	sp|Q9NQC3|RTN4_HUMAN	Reticulon-4
861	sp|P52565|GDIR1_HUMAN	Rho GDP-dissociation inhibitor 1
862	sp|P08134|RHOC_HUMAN	Rho-related GTP-binding protein RhoC
863	sp|P84095|RHOG_HUMAN	Rho-related GTP-binding protein RhoG
864	sp|P13489|RINI_HUMAN	Ribonuclease inhibitor
865	sp|Q9P2E9|RRBP1_HUMAN	Ribosome-binding protein 1
866	sp|Q96E39|RMXL1_HUMAN	RNA binding motif protein, X-linked-like-1
867	sp|Q08J23|NSUN2_HUMAN	RNA cytosine C(5)-methyltransferase NSUN2
868	sp|P38159|RBMX_HUMAN	RNA-binding motif protein, X chromosome
869	sp|P35637|FUS_HUMAN	RNA-binding protein FUS
870	sp|Q9UKM9|RALY_HUMAN	RNA-binding protein Raly
871	sp|Q86SE5|RALYL_HUMAN	RNA-binding Raly-like protein
872	sp|Q9Y3I0|RTCB_HUMAN	RNA-splicing ligase RtcB homolog
873	sp|P22087|FBRL_HUMAN	rRNA 2'-O-methyltransferase fibrillarin
874	sp|Q9Y265|RUVB1_HUMAN	RuvB-like 1
875	sp|Q9Y230|RUVB2_HUMAN	RuvB-like 2
876	sp|O43865|SAHH2_HUMAN	S-adenosylhomocysteine hydrolase-like protein 1
877	sp|Q00266|METK1_HUMAN	S-adenosylmethionine synthase isoform type-1
878	sp|P31153|METK2_HUMAN	S-adenosylmethionine synthase isoform type-2
879	sp|P16615|AT2A2_HUMAN	Sarcoplasmic/endoplasmic reticulum calcium ATPase 2
880	sp|O14828|SCAM3_HUMAN	Secretory carrier-associated membrane protein 3
881	sp|Q9NVA2|SEP11_HUMAN	Septin-11
882	sp|Q15019|SEPT2_HUMAN	Septin-2
883	sp|Q14141|SEPT6_HUMAN	Septin-6
884	sp|Q16181|SEPT7_HUMAN	Septin-7
885	sp|Q92599|SEPT8_HUMAN	Septin-8
886	sp|Q9UHD8|SEPT9_HUMAN	Septin-9
887	sp|Q13501|SQSTM_HUMAN	Sequestosome-1
888	sp|P34897|GLYM_HUMAN	Serine hydroxymethyltransferase, mitochondrial
889	sp|O95084|PRS23_HUMAN	Serine protease 23
890	sp|Q07955|SRSF1_HUMAN	Serine/arginine-rich splicing factor 1
891	sp|O75494|SRS10_HUMAN	Serine/arginine-rich splicing factor 10
892	sp|Q01130|SRSF2_HUMAN	Serine/arginine-rich splicing factor 2
893	sp|P84103|SRSF3_HUMAN	Serine/arginine-rich splicing factor 3
894	sp|Q08170|SRSF4_HUMAN	Serine/arginine-rich splicing factor 4
895	sp|Q13243|SRSF5_HUMAN	Serine/arginine-rich splicing factor 5
896	sp|Q13247|SRSF6_HUMAN	Serine/arginine-rich splicing factor 6
897	sp|Q16629|SRSF7_HUMAN	Serine/arginine-rich splicing factor 7
898	sp|Q9BRL6|SRSF8_HUMAN	Serine/arginine-rich splicing factor 8
899	sp|Q9UPZ9|CILK1_HUMAN	Serine/threonine-protein kinase ICK
900	sp|P20794|MAK_HUMAN	Serine/threonine-protein kinase MAK
901	sp|P30153|2AAA_HUMAN	Serine/threonine-protein phosphatase 2A 65 kDa regulatory subunit A alpha isoform
902	sp|Q9Y3F4|STRAP_HUMAN	Serine-threonine kinase receptor-associated protein
903	sp|P02787|TRFE_HUMAN	Serotransferrin
904	sp|Q9H299|SH3L3_HUMAN	SH3 domain-binding glutamic acid-rich-like protein 3
905	sp|Q9NR45|SIAS_HUMAN	Sialic acid synthase
906	sp|P37108|SRP14_HUMAN	Signal recognition particle 14 kDa protein
907	sp|P09132|SRP19_HUMAN	Signal recognition particle 19 kDa protein
908	sp|P49458|SRP09_HUMAN	Signal recognition particle 9 kDa protein
909	sp|A6NFE2|SMCO2_HUMAN	Single-pass membrane and coiled-coil domain-containing protein 2
910	sp|Q04837|SSBP_HUMAN	Single-stranded DNA-binding protein, mitochondrial
911	sp|O43765|SGTA_HUMAN	Small glutamine-rich tetratricopeptide repeat-containing protein alpha
912	sp|P62304|RUXE_HUMAN	Small nuclear ribonucleoprotein E
913	sp|P62308|RUXG_HUMAN	Small nuclear ribonucleoprotein G
914	sp|P62314|SMD1_HUMAN	Small nuclear ribonucleoprotein Sm D1
915	sp|P62316|SMD2_HUMAN	Small nuclear ribonucleoprotein Sm D2
916	sp|P62318|SMD3_HUMAN	Small nuclear ribonucleoprotein Sm D3
917	sp|P63162|RSMN_HUMAN	Small nuclear ribonucleoprotein-associated protein N
918	sp|P14678|RSMB_HUMAN	Small nuclear ribonucleoprotein-associated proteins B and B'
919	sp|P61956|SUMO2_HUMAN	Small ubiquitin-related modifier 2
920	sp|P55854|SUMO3_HUMAN	Small ubiquitin-related modifier 3
921	sp|Q6EEV6|SUMO4_HUMAN	Small ubiquitin-related modifier 4
922	sp|Q9Y6M7|S4A7_HUMAN	Sodium bicarbonate cotransporter 3
923	sp|P05023|AT1A1_HUMAN	Sodium/potassium-transporting ATPase subunit alpha-1
924	sp|P05026|AT1B1_HUMAN	Sodium/potassium-transporting ATPase subunit beta-1
925	sp|P54709|AT1B3_HUMAN	Sodium/potassium-transporting ATPase subunit beta-3
926	sp|Q96QD8|S38A2_HUMAN	Sodium-coupled neutral amino acid transporter 2
927	sp|P55011|S12A2_HUMAN	Solute carrier family 12 member 2
928	sp|P11166|GTR1_HUMAN	Solute carrier family 2, facilitated glucose transporter member 1
929	sp|P30626|SORCN_HUMAN	Sorcin
930	sp|Q13813|SPTN1_HUMAN	Spectrin alpha chain, non-erythrocytic 1
931	sp|P52788|SPSY_HUMAN	Spermine synthase
932	sp|Q13838|DX39B_HUMAN	Spliceosome RNA helicase DDX39B
933	sp|Q13435|SF3B2_HUMAN	Splicing factor 3B subunit 2
934	sp|Q15393|SF3B3_HUMAN	Splicing factor 3B subunit 3
935	sp|Q01081|U2AF1_HUMAN	Splicing factor U2AF 35 kDa subunit
936	sp|P0DN76|U2AF5_HUMAN	Splicing factor U2AF 35 kDa subunit-like protein
937	sp|P26368|U2AF2_HUMAN	Splicing factor U2AF 65 kDa subunit
938	sp|P23246|SFPQ_HUMAN	Splicing factor, proline- and glutamine-rich
939	sp|Q9GZT3|SLIRP_HUMAN	SRA stem-loop-interacting RNA-binding protein, mitochondrial
940	sp|Q7KZF4|SND1_HUMAN	Staphylococcal nuclease domain-containing protein 1
941	sp|P16949|STMN1_HUMAN	Stathmin
942	sp|Q93045|STMN2_HUMAN	Stathmin-2
943	sp|P38646|GRP75_HUMAN	Stress-70 protein, mitochondrial
944	sp|P31948|STIP1_HUMAN	Stress-induced-phosphoprotein 1
945	sp|Q9P246|STIM2_HUMAN	Stromal interaction molecule 2
946	sp|P31040|SDHA_HUMAN	Succinate dehydrogenase [ubiquinone] flavoprotein subunit, mitochondrial
947	sp|P21912|SDHB_HUMAN	Succinate dehydrogenase [ubiquinone] iron-sulfur subunit, mitochondrial
948	sp|Q9Y6N5|SQOR_HUMAN	Sulfide:quinone oxidoreductase, mitochondrial
949	sp|P00441|SODC_HUMAN	Superoxide dismutase [Cu-Zn]
950	sp|P04179|SODM_HUMAN	Superoxide dismutase [Mn], mitochondrial
951	sp|O15260|SURF4_HUMAN	Surfeit locus protein 4
952	sp|Q99536|VAT1_HUMAN	Synaptic vesicle membrane protein VAT-1 homolog
953	sp|Q16563|SYPL1_HUMAN	Synaptophysin-like protein 1
954	sp|O00161|SNP23_HUMAN	Synaptosomal-associated protein 23
955	sp|O00560|SDCB1_HUMAN	Syntenin-1
956	sp|Q9Y490|TLN1_HUMAN	Talin-1
957	sp|Q7Z7G0|TARSH_HUMAN	Target of Nesh-SH3
958	sp|P17987|TCPA_HUMAN	T-complex protein 1 subunit alpha
959	sp|P78371|TCPB_HUMAN	T-complex protein 1 subunit beta
960	sp|P50991|TCPD_HUMAN	T-complex protein 1 subunit delta
961	sp|P48643|TCPE_HUMAN	T-complex protein 1 subunit epsilon
962	sp|Q99832|TCPH_HUMAN	T-complex protein 1 subunit eta
963	sp|P49368|TCPG_HUMAN	T-complex protein 1 subunit gamma
964	sp|P50990|TCPQ_HUMAN	T-complex protein 1 subunit theta
965	sp|P40227|TCPZ_HUMAN	T-complex protein 1 subunit zeta
966	sp|P24821|TENA_HUMAN	Tenascin
967	sp|Q9UGI8|TES_HUMAN	Testin
968	sp|O14817|TSN4_HUMAN	Tetraspanin-4
969	sp|P62079|TSN5_HUMAN	Tetraspanin-5
970	sp|Q86V81|THOC4_HUMAN	TH
971	sp|P10599|THIO_HUMAN	Thioredoxin
972	sp|Q9BRA2|TXD17_HUMAN	Thioredoxin domain-containing protein 17
973	sp|Q8NBS9|TXND5_HUMAN	Thioredoxin domain-containing protein 5
974	sp|Q16881|TRXR1_HUMAN	Thioredoxin reductase 1, cytoplasmic
975	sp|P30048|PRDX3_HUMAN	Thioredoxin-dependent peroxide reductase, mitochondrial
976	sp|O43396|TXNL1_HUMAN	Thioredoxin-like protein 1
977	sp|Q9H3N1|TMX1_HUMAN	Thioredoxin-related transmembrane protein 1
978	sp|P26639|SYTC_HUMAN	Threonine--tRNA ligase 1, cytoplasmic
979	sp|P07996|TSP1_HUMAN	Thrombospondin-1
980	sp|P63313|TYB10_HUMAN	Thymosin beta-10
981	sp|P10646|TFPI1_HUMAN	Tissue factor pathway inhibitor
982	sp|P48307|TFPI2_HUMAN	Tissue factor pathway inhibitor 2
983	sp|P00750|TPA_HUMAN	Tissue-type plasminogen activator
984	sp|P37837|TALDO_HUMAN	Transaldolase
985	sp|P20290|BTF3_HUMAN	Transcription factor BTF3
986	sp|Q13263|TIF1B_HUMAN	Transcription intermediary factor 1-beta
987	sp|P02786|TFR1_HUMAN	Transferrin receptor protein 1
988	sp|P61586|RHOA_HUMAN	Transforming protein RhoA
989	sp|P37802|TAGL2_HUMAN	Transgelin-2
990	sp|P55072|TERA_HUMAN	Transitional endoplasmic reticulum ATPase
991	sp|P29401|TKT_HUMAN	Transketolase
992	sp|P13693|TCTP_HUMAN	Translationally-controlled tumor protein
993	sp|P43307|SSRA_HUMAN	Translocon-associated protein subunit alpha
994	sp|P51571|SSRD_HUMAN	Translocon-associated protein subunit delta
995	sp|Q9UNL2|SSRG_HUMAN	Translocon-associated protein subunit gamma
996	sp|Q9BVC6|TM109_HUMAN	Transmembrane protein 109
997	sp|Q92973|TNPO1_HUMAN	Transportin-1
998	sp|O14787|TNPO2_HUMAN	Transportin-2
999	sp|P40939|ECHA_HUMAN	Trifunctional enzyme subunit alpha, mitochondrial
1000	sp|P55084|ECHB_HUMAN	Trifunctional enzyme subunit beta, mitochondrial
1001	sp|P22102|PUR2_HUMAN	Trifunctional purine biosynthetic protein adenosine-3
1002	sp|P60174|TPIS_HUMAN	Triosephosphate isomerase
1003	sp|Q9NYL9|TMOD3_HUMAN	Tropomodulin-3
1004	sp|P06753|TPM3_HUMAN	Tropomyosin alpha-3 chain
1005	sp|P67936|TPM4_HUMAN	Tropomyosin alpha-4 chain
1006	sp|P07477|TRY1_HUMAN	Trypsin-1
1007	sp|Q71U36|TBA1A_HUMAN	Tubulin alpha-1A chain
1008	sp|P68363|TBA1B_HUMAN	Tubulin alpha-1B chain
1009	sp|Q9BQE3|TBA1C_HUMAN	Tubulin alpha-1C chain
1010	sp|P0DPH7|TBA3C_HUMAN	Tubulin alpha-3C chain
1011	sp|P0DPH8|TBA3D_HUMAN	Tubulin alpha-3D chain
1012	sp|Q6PEY2|TBA3E_HUMAN	Tubulin alpha-3E chain
1013	sp|P68366|TBA4A_HUMAN	Tubulin alpha-4A chain
1014	sp|Q9NY65|TBA8_HUMAN	Tubulin alpha-8 chain
1015	sp|P07437|TBB5_HUMAN	Tubulin beta chain
1016	sp|Q13509|TBB3_HUMAN	Tubulin beta-3 chain
1017	sp|P68371|TBB4B_HUMAN	Tubulin beta-4B chain
1018	sp|Q9BUF5|TBB6_HUMAN	Tubulin beta-6 chain
1019	sp|O75347|TBCA_HUMAN	Tubulin-specific chaperone A
1020	sp|P55327|TPD52_HUMAN	Tumor protein D52
1021	sp|O43399|TPD54_HUMAN	Tumor protein D54
1022	sp|P51451|BLK_HUMAN	Tyrosine-protein kinase Blk
1023	sp|P09769|FGR_HUMAN	Tyrosine-protein kinase Fgr
1024	sp|P06241|FYN_HUMAN	Tyrosine-protein kinase Fyn
1025	sp|P08631|HCK_HUMAN	Tyrosine-protein kinase HCK
1026	sp|P06239|LCK_HUMAN	Tyrosine-protein kinase Lck
1027	sp|P07948|LYN_HUMAN	Tyrosine-protein kinase Lyn
1028	sp|P07947|YES_HUMAN	Tyrosine-protein kinase Yes
1029	sp|P08621|RU17_HUMAN	U1 small nuclear ribonucleoprotein 70 kDa
1030	sp|P54578|UBP14_HUMAN	Ubiquitin carboxyl-terminal hydrolase 14
1031	sp|P62979|RS27A_HUMAN	Ubiquitin-40S ribosomal protein S27a
1032	sp|P51668|UB2D1_HUMAN	Ubiquitin-conjugating enzyme E2 D1
1033	sp|P62837|UB2D2_HUMAN	Ubiquitin-conjugating enzyme E2 D2
1034	sp|P61077|UB2D3_HUMAN	Ubiquitin-conjugating enzyme E2 D3
1035	sp|Q9Y2X8|UB2D4_HUMAN	Ubiquitin-conjugating enzyme E2 D4
1036	sp|P61088|UBE2N_HUMAN	Ubiquitin-conjugating enzyme E2 N
1037	sp|Q13404|UB2V1_HUMAN	Ubiquitin-conjugating enzyme E2 variant 1
1038	sp|Q15819|UB2V2_HUMAN	Ubiquitin-conjugating enzyme E2 variant 2
1039	sp|P22314|UBA1_HUMAN	Ubiquitin-like modifier-activating enzyme 1
1040	sp|O60701|UGDH_HUMAN	UDP-glucose 6-dehydrogenase
1041	sp|Q16222|UAP1_HUMAN	UDP-N-acetylhexosamine pyrophosphorylase
1042	sp|O43795|MYO1B_HUMAN	Unconventional myosin-Ib
1043	sp|O00159|MYO1C_HUMAN	Unconventional myosin-Ic
1044	sp|P00749|UROK_HUMAN	Urokinase-type plasminogen activator
1045	sp|Q16851|UGPA_HUMAN	UTP--glucose-1-phosphate uridylyltransferase
1046	sp|O75436|VP26A_HUMAN	Vacuolar protein sorting-associated protein 26A
1047	sp|P26640|SYVC_HUMAN	Valine--tRNA ligase
1048	sp|P49748|ACADV_HUMAN	Very long-chain specific acyl-CoA dehydrogenase, mitochondrial
1049	sp|Q53GQ0|DHB12_HUMAN	Very-long-chain 3-oxoacyl-CoA reductase
1050	sp|Q9NZ01|TECR_HUMAN	Very-long-chain enoyl-CoA reductase
1051	sp|P63027|VAMP2_HUMAN	Vesicle-associated membrane protein 2
1052	sp|Q15836|VAMP3_HUMAN	Vesicle-associated membrane protein 3
1053	sp|Q9P0L0|VAPA_HUMAN	Vesicle-associated membrane protein-associated protein A
1054	sp|P46459|NSF_HUMAN	Vesicle-fusing ATPase
1055	sp|O75396|SC22B_HUMAN	Vesicle-trafficking protein SEC22b
1056	sp|P08670|VIME_HUMAN	Vimentin
1057	sp|P18206|VINC_HUMAN	Vinculin
1058	sp|P02774|VTDB_HUMAN	Vitamin D-binding protein
1059	sp|P04004|VTNC_HUMAN	Vitronectin
1060	sp|P21796|VDAC1_HUMAN	Voltage-dependent anion-selective channel protein 1
1061	sp|P45880|VDAC2_HUMAN	Voltage-dependent anion-selective channel protein 2
1062	sp|O75083|WDR1_HUMAN	WD repeat-containing protein 1
1063	sp|P13010|XRCC5_HUMAN	X-ray repair cross-complementing protein 5
1064	sp|P12956|XRCC6_HUMAN	X-ray repair cross-complementing protein 6
1065	sp|P67809|YBOX1_HUMAN	Y-box-binding protein 1
1066	sp|Q8IZC7|ZN101_HUMAN	Zinc finger protein 101
1067	sp|Q15942|ZYX_HUMAN	Zyxin
