# Supplementary material for: Canonical and truncated transglutaminase-2 regulate mucin-1 expression and androgen independency in prostate cancer cell lines
Source: Cell Death Dis. 2023 May 9;14(5):317. doi: 10.1038/s41419-023-05818-9 (PMC10170068; doi:10.1038/s41419-023-05818-9)
Supplement: Supplementary file 3 — Supplementary Table 2 [file 41419_2023_5818_MOESM3_ESM.xlsx]

## Sheet: Membrane fraction
Supplementary Table 2. List of proteins identified in EVs membrane fraction by Mass Spectrometry
N	ID	Protein name
1	sp|P61604|CH10_HUMAN	10 kDa heat shock protein, mitochondrial
2	sp|P31946|1433B_HUMAN	14-3-3 protein beta/alpha
3	sp|P62258|1433E_HUMAN	14-3-3 protein epsilon
4	sp|P61981|1433G_HUMAN	14-3-3 protein gamma
5	sp|P31947|1433S_HUMAN	14-3-3 protein sigma
6	sp|P27348|1433T_HUMAN	14-3-3 protein theta
7	sp|P63104|1433Z_HUMAN	14-3-3 protein zeta/delta
8	sp|Q99943|PLCA_HUMAN	1-acyl-sn-glycerol-3-phosphate acyltransferase alpha
9	sp|P09543|CN37_HUMAN	2',3'-cyclic-nucleotide 3'-phosphodiesterase
10	sp|O00232|PSD12_HUMAN	26S proteasome non-ATPase regulatory subunit 12
11	sp|Q13200|PSMD2_HUMAN	26S proteasome non-ATPase regulatory subunit 2
12	sp|O43242|PSMD3_HUMAN	26S proteasome non-ATPase regulatory subunit 3
13	sp|Q15008|PSMD6_HUMAN	26S proteasome non-ATPase regulatory subunit 6
14	sp|P62333|PRS10_HUMAN	26S proteasome regulatory subunit 10B
15	sp|P17980|PRS6A_HUMAN	26S proteasome regulatory subunit 6A
16	sp|P35998|PRS7_HUMAN	26S proteasome regulatory subunit 7
17	sp|P46783|RS10_HUMAN	40S ribosomal protein S10
18	sp|P62280|RS11_HUMAN	40S ribosomal protein S11
19	sp|P25398|RS12_HUMAN	40S ribosomal protein S12
20	sp|P62277|RS13_HUMAN	40S ribosomal protein S13
21	sp|P62263|RS14_HUMAN	40S ribosomal protein S14
22	sp|P62841|RS15_HUMAN	40S ribosomal protein S15
23	sp|P62244|RS15A_HUMAN	40S ribosomal protein S15a
24	sp|P62249|RS16_HUMAN	40S ribosomal protein S16
25	sp|P08708|RS17_HUMAN	40S ribosomal protein S17
26	sp|P62269|RS18_HUMAN	40S ribosomal protein S18
27	sp|P39019|RS19_HUMAN	40S ribosomal protein S19
28	sp|P15880|RS2_HUMAN	40S ribosomal protein S2
29	sp|P60866|RS20_HUMAN	40S ribosomal protein S20
30	sp|P63220|RS21_HUMAN	40S ribosomal protein S21
31	sp|P62266|RS23_HUMAN	40S ribosomal protein S23
32	sp|P62847|RS24_HUMAN	40S ribosomal protein S24
33	sp|P62851|RS25_HUMAN	40S ribosomal protein S25
34	sp|P62854|RS26_HUMAN	40S ribosomal protein S26
35	sp|P42677|RS27_HUMAN	40S ribosomal protein S27
36	sp|Q71UM5|RS27L_HUMAN	40S ribosomal protein S27-like
37	sp|P23396|RS3_HUMAN	40S ribosomal protein S3
38	sp|P62861|RS30_HUMAN	40S ribosomal protein S30
39	sp|P61247|RS3A_HUMAN	40S ribosomal protein S3a
40	sp|P62701|RS4X_HUMAN	40S ribosomal protein S4, X isoform
41	sp|P46782|RS5_HUMAN	40S ribosomal protein S5
42	sp|P62753|RS6_HUMAN	40S ribosomal protein S6
43	sp|P62081|RS7_HUMAN	40S ribosomal protein S7
44	sp|P62241|RS8_HUMAN	40S ribosomal protein S8
45	sp|P46781|RS9_HUMAN	40S ribosomal protein S9
46	sp|P08865|RSSA_HUMAN	40S ribosomal protein SA
47	sp|P08195|4F2_HUMAN	4F2 cell-surface antigen heavy chain
48	sp|P10809|CH60_HUMAN	60 kDa heat shock protein, mitochondrial
49	sp|P05388|RLA0_HUMAN	60S acidic ribosomal protein P0
50	sp|Q8NHW5|RLA0L_HUMAN	60S acidic ribosomal protein P0-like
51	sp|P05386|RLA1_HUMAN	60S acidic ribosomal protein P1
52	sp|P05387|RLA2_HUMAN	60S acidic ribosomal protein P2
53	sp|P27635|RL10_HUMAN	60S ribosomal protein L10
54	sp|P62906|RL10A_HUMAN	60S ribosomal protein L10a
55	sp|P30050|RL12_HUMAN	60S ribosomal protein L12
56	sp|P26373|RL13_HUMAN	60S ribosomal protein L13
57	sp|P40429|RL13A_HUMAN	60S ribosomal protein L13a
58	sp|P50914|RL14_HUMAN	60S ribosomal protein L14
59	sp|P61313|RL15_HUMAN	60S ribosomal protein L15
60	sp|P18621|RL17_HUMAN	60S ribosomal protein L17
61	sp|Q07020|RL18_HUMAN	60S ribosomal protein L18
62	sp|Q02543|RL18A_HUMAN	60S ribosomal protein L18a
63	sp|P84098|RL19_HUMAN	60S ribosomal protein L19
64	sp|P46778|RL21_HUMAN	60S ribosomal protein L21
65	sp|P35268|RL22_HUMAN	60S ribosomal protein L22
66	sp|P62829|RL23_HUMAN	60S ribosomal protein L23
67	sp|P62750|RL23A_HUMAN	60S ribosomal protein L23a
68	sp|P83731|RL24_HUMAN	60S ribosomal protein L24
69	sp|P61254|RL26_HUMAN	60S ribosomal protein L26
70	sp|Q9UNX3|RL26L_HUMAN	60S ribosomal protein L26-like 1
71	sp|P61353|RL27_HUMAN	60S ribosomal protein L27
72	sp|P46776|RL27A_HUMAN	60S ribosomal protein L27a
73	sp|P46779|RL28_HUMAN	60S ribosomal protein L28
74	sp|P47914|RL29_HUMAN	60S ribosomal protein L29
75	sp|P39023|RL3_HUMAN	60S ribosomal protein L3
76	sp|P62888|RL30_HUMAN	60S ribosomal protein L30
77	sp|P62899|RL31_HUMAN	60S ribosomal protein L31
78	sp|P62910|RL32_HUMAN	60S ribosomal protein L32
79	sp|P49207|RL34_HUMAN	60S ribosomal protein L34
80	sp|P18077|RL35A_HUMAN	60S ribosomal protein L35a
81	sp|Q9Y3U8|RL36_HUMAN	60S ribosomal protein L36
82	sp|P61513|RL37A_HUMAN	60S ribosomal protein L37a
83	sp|P36578|RL4_HUMAN	60S ribosomal protein L4
84	sp|P46777|RL5_HUMAN	60S ribosomal protein L5
85	sp|Q02878|RL6_HUMAN	60S ribosomal protein L6
86	sp|P18124|RL7_HUMAN	60S ribosomal protein L7
87	sp|P62424|RL7A_HUMAN	60S ribosomal protein L7a
88	sp|P62917|RL8_HUMAN	60S ribosomal protein L8
89	sp|P32969|RL9_HUMAN	60S ribosomal protein L9
90	sp|P68032|ACTC_HUMAN	Actin, alpha cardiac muscle 1
91	sp|P68133|ACTS_HUMAN	Actin, alpha skeletal muscle
92	sp|P60709|ACTB_HUMAN	Actin, cytoplasmic 1
93	sp|P63261|ACTG_HUMAN	Actin, cytoplasmic 2
94	sp|O15511|ARPC5_HUMAN	Actin-related protein 2/3 complex subunit 5
95	sp|P61158|ARP3_HUMAN	Actin-related protein 3
96	sp|P53999|TCP4_HUMAN	Activated RNA polymerase II transcriptional coactivator p15
97	sp|P07741|APT_HUMAN	Adenine phosphoribosyltransferase
98	sp|P23526|SAHH_HUMAN	Adenosylhomocysteinase
99	sp|P48960|AGRE5_HUMAN	Adhesion G protein-coupled receptor E5
100	sp|Q9HDC9|APMAP_HUMAN	Adipocyte plasma membrane-associated protein
101	sp|P05141|ADT2_HUMAN	ADP/ATP translocase 2
102	sp|P12236|ADT3_HUMAN	ADP/ATP translocase 3
103	sp|P84077|ARF1_HUMAN	ADP-ribosylation factor 1
104	sp|P61204|ARF3_HUMAN	ADP-ribosylation factor 3
105	sp|P18085|ARF4_HUMAN	ADP-ribosylation factor 4
106	sp|P84085|ARF5_HUMAN	ADP-ribosylation factor 5
107	sp|P62330|ARF6_HUMAN	ADP-ribosylation factor 6
108	sp|O00468|AGRIN_HUMAN	Agrin
109	sp|P49588|SYAC_HUMAN	Alanine--tRNA ligase, cytoplasmic
110	sp|P02768|ALBU_HUMAN	Albumin
111	sp|P47895|AL1A3_HUMAN	Aldehyde dehydrogenase family 1 member A3
112	sp|P02765|FETUA_HUMAN	Alpha-2-HS-glycoprotein
113	sp|P01023|A2MG_HUMAN	Alpha-2-macroglobulin
114	sp|P12814|ACTN1_HUMAN	Alpha-actinin-1
115	sp|O43707|ACTN4_HUMAN	Alpha-actinin-4
116	sp|P06733|ENOA_HUMAN	Alpha-enolase
117	sp|Q12904|AIMP1_HUMAN	Aminoacyl tRNA synthase complex-interacting multifunctional protein 1
118	sp|P15144|AMPN_HUMAN	Aminopeptidase N
119	sp|P05067|A4_HUMAN	Amyloid-beta precursor protein
120	sp|P04083|ANXA1_HUMAN	Annexin A1
121	sp|P50995|ANX11_HUMAN	Annexin A11
122	sp|P07355|ANXA2_HUMAN	Annexin A2
123	sp|P08758|ANXA5_HUMAN	Annexin A5
124	sp|P08133|ANXA6_HUMAN	Annexin A6
125	sp|P20073|ANXA7_HUMAN	Annexin A7
126	sp|O95994|AGR2_HUMAN	Anterior gradient protein 2 homolog
127	sp|O95782|AP2A1_HUMAN	AP-2 complex subunit alpha-1
128	sp|O94973|AP2A2_HUMAN	AP-2 complex subunit alpha-2
129	sp|P02656|APOC3_HUMAN	Apolipoprotein C-III
130	sp|Q8N5I2|ARRD1_HUMAN	Arrestin domain-containing protein 1
131	sp|P25705|ATPA_HUMAN	ATP synthase subunit alpha, mitochondrial
132	sp|P06576|ATPB_HUMAN	ATP synthase subunit beta, mitochondrial
133	sp|O43681|GET3_HUMAN	ATPase GET3
134	sp|P53396|ACLY_HUMAN	ATP-citrate synthase
135	sp|P17858|PFKAL_HUMAN	ATP-dependent 6-phosphofructokinase, liver type
136	sp|P08237|PFKAM_HUMAN	ATP-dependent 6-phosphofructokinase, muscle type
137	sp|Q01813|PFKAP_HUMAN	ATP-dependent 6-phosphofructokinase, platelet type
138	sp|Q08211|DHX9_HUMAN	ATP-dependent RNA helicase A
139	sp|O00148|DX39A_HUMAN	ATP-dependent RNA helicase DDX39A
140	sp|O75531|BAF_HUMAN	Barrier-to-autointegration factor
141	sp|P98160|PGBM_HUMAN	Basement membrane-specific heparan sulfate proteoglycan core protein
142	sp|P35613|BASI_HUMAN	Basigin
143	sp|P61769|B2MG_HUMAN	Beta-2-microglobulin
144	sp|P80723|BASP1_HUMAN	Brain acid soluble protein 1
145	sp|P11586|C1TC_HUMAN	C-1-tetrahydrofolate synthase, cytoplasmic
146	sp|P27708|PYR1_HUMAN	CAD protein
147	sp|P27824|CALX_HUMAN	Calnexin
148	sp|P04632|CPNS1_HUMAN	Calpain small subunit 1
149	sp|P27797|CALR_HUMAN	Calreticulin
150	sp|P35222|CTNB1_HUMAN	Catenin beta-1
151	sp|O60716|CTND1_HUMAN	Catenin delta-1
152	sp|O00622|CCN1_HUMAN	CCN family member 1
153	sp|P29279|CCN2_HUMAN	CCN family member 2
154	sp|P48509|CD151_HUMAN	CD151 antigen
155	sp|Q13740|CD166_HUMAN	CD166 antigen
156	sp|P16070|CD44_HUMAN	CD44 antigen
157	sp|O43866|CD5L_HUMAN	CD5 antigen-like
158	sp|P13987|CD59_HUMAN	CD59 glycoprotein
159	sp|P08962|CD63_HUMAN	CD63 antigen
160	sp|P60033|CD81_HUMAN	CD81 antigen
161	sp|P21926|CD9_HUMAN	CD9 antigen
162	sp|P60953|CDC42_HUMAN	Cell division control protein 42 homolog
163	sp|Q7LBR1|CHM1B_HUMAN	Charged multivesicular body protein 1b
164	sp|Q9H444|CHM4B_HUMAN	Charged multivesicular body protein 4b
165	sp|O00299|CLIC1_HUMAN	Chloride intracellular channel protein 1
166	sp|Q9Y696|CLIC4_HUMAN	Chloride intracellular channel protein 4
167	sp|P83916|CBX1_HUMAN	Chromobox protein homolog 1
168	sp|Q13185|CBX3_HUMAN	Chromobox protein homolog 3
169	sp|O75390|CISY_HUMAN	Citrate synthase, mitochondrial
170	sp|O14578|CTRO_HUMAN	Citron Rho-interacting kinase
171	sp|Q00610|CLH1_HUMAN	Clathrin heavy chain 1
172	sp|P09496|CLCA_HUMAN	Clathrin light chain A
173	sp|P10909|CLUS_HUMAN	Clusterin
174	sp|Q14019|COTL1_HUMAN	Coactosin-like protein
175	sp|P53618|COPB_HUMAN	Coatomer subunit beta
176	sp|P48444|COPD_HUMAN	Coatomer subunit delta
177	sp|P23528|COF1_HUMAN	Cofilin-1
178	sp|Q9Y281|COF2_HUMAN	Cofilin-2
179	sp|Q9BR77|CCD77_HUMAN	Coiled-coil domain-containing protein 77
180	sp|P12109|CO6A1_HUMAN	Collagen alpha-1(VI) chain
181	sp|Q99715|COCA1_HUMAN	Collagen alpha-1(XII) chain
182	sp|P39060|COIA1_HUMAN	Collagen alpha-1(XVIII) chain
183	sp|Q96CG8|CTHR1_HUMAN	Collagen triple helix repeat-containing protein 1
184	sp|P02746|C1QB_HUMAN	Complement C1q subcomponent subunit B
185	sp|P02747|C1QC_HUMAN	Complement C1q subcomponent subunit C
186	sp|P08174|DAF_HUMAN	Complement decay-accelerating factor
187	sp|Q99829|CPNE1_HUMAN	Copine-1
188	sp|Q9H5V8|CDCP1_HUMAN	CUB domain-containing protein 1
189	sp|Q9H0Q0|CYRIA_HUMAN	CYFIP-related Rac1 interactor A
190	sp|Q9NUQ9|CYRIB_HUMAN	CYFIP-related Rac1 interactor B
191	sp|P20674|COX5A_HUMAN	Cytochrome c oxidase subunit 5A, mitochondrial
192	sp|Q14204|DYHC1_HUMAN	Cytoplasmic dynein 1 heavy chain 1
193	sp|Q7L576|CYFP1_HUMAN	Cytoplasmic FMR1-interacting protein 1
194	sp|Q96F07|CYFP2_HUMAN	Cytoplasmic FMR1-interacting protein 2
195	sp|Q07065|CKAP4_HUMAN	Cytoskeleton-associated protein 4
196	sp|O43175|SERA_HUMAN	D-3-phosphoglycerate dehydrogenase
197	sp|P60981|DEST_HUMAN	Destrin
198	sp|O94907|DKK1_HUMAN	Dickkopf-related protein 1
199	sp|Q9NRW3|ABC3C_HUMAN	DNA dC->dU-editing enzyme APOBEC-3C
200	sp|P78527|PRKDC_HUMAN	DNA-dependent protein kinase catalytic subunit
201	sp|P04843|RPN1_HUMAN	Dolichyl-diphosphooligosaccharide--protein glycosyltransferase subunit 1
202	sp|O43854|EDIL3_HUMAN	EGF-like repeat and discoidin I-like domain-containing protein 3
203	sp|Q9H4M9|EHD1_HUMAN	EH domain-containing protein 1
204	sp|Q9H223|EHD4_HUMAN	EH domain-containing protein 4
205	sp|P68104|EF1A1_HUMAN	Elongation factor 1-alpha 1
206	sp|Q05639|EF1A2_HUMAN	Elongation factor 1-alpha 2
207	sp|P24534|EF1B_HUMAN	Elongation factor 1-beta
208	sp|P29692|EF1D_HUMAN	Elongation factor 1-delta
209	sp|P26641|EF1G_HUMAN	Elongation factor 1-gamma
210	sp|P13639|EF2_HUMAN	Elongation factor 2
211	sp|P11021|BIP_HUMAN	Endoplasmic reticulum chaperone BiP
212	sp|P14625|ENPL_HUMAN	Endoplasmin
213	sp|P29317|EPHA2_HUMAN	Ephrin type-A receptor 2
214	sp|P60842|IF4A1_HUMAN	Eukaryotic initiation factor 4A-I
215	sp|P38919|IF4A3_HUMAN	Eukaryotic initiation factor 4A-III
216	sp|P05198|IF2A_HUMAN	Eukaryotic translation initiation factor 2 subunit 1
217	sp|P55884|EIF3B_HUMAN	Eukaryotic translation initiation factor 3 subunit B
218	sp|P63241|IF5A1_HUMAN	Eukaryotic translation initiation factor 5A-1
219	sp|Q6IS14|IF5AL_HUMAN	Eukaryotic translation initiation factor 5A-1-like
220	sp|Q9GZV4|IF5A2_HUMAN	Eukaryotic translation initiation factor 5A-2
221	sp|P55060|XPO2_HUMAN	Exportin-2
222	sp|Q8IWU5|SULF2_HUMAN	Extracellular sulfatase Sulf-2
223	sp|P15311|EZRI_HUMAN	Ezrin
224	sp|P52907|CAZA1_HUMAN	F-actin-capping protein subunit alpha-1
225	sp|P47755|CAZA2_HUMAN	F-actin-capping protein subunit alpha-2
226	sp|Q92945|FUBP2_HUMAN	Far upstream element-binding protein 2
227	sp|Q16658|FSCN1_HUMAN	Fascin
228	sp|P49327|FAS_HUMAN	Fatty acid synthase
229	sp|P35556|FBN2_HUMAN	Fibrillin-2
230	sp|P02671|FIBA_HUMAN	Fibrinogen alpha chain
231	sp|P02675|FIBB_HUMAN	Fibrinogen beta chain
232	sp|P02679|FIBG_HUMAN	Fibrinogen gamma chain
233	sp|Q14512|FGFP1_HUMAN	Fibroblast growth factor-binding protein 1
234	sp|P02751|FINC_HUMAN	Fibronectin
235	sp|P21333|FLNA_HUMAN	Filamin-A
236	sp|O75369|FLNB_HUMAN	Filamin-B
237	sp|P19883|FST_HUMAN	Follistatin
238	sp|P04075|ALDOA_HUMAN	Fructose-bisphosphate aldolase A
239	sp|P09382|LEG1_HUMAN	Galectin-1
240	sp|P17931|LEG3_HUMAN	Galectin-3
241	sp|Q08380|LG3BP_HUMAN	Galectin-3-binding protein
242	sp|P06396|GELS_HUMAN	Gelsolin
243	sp|P11413|G6PD_HUMAN	Glucose-6-phosphate 1-dehydrogenase
244	sp|P06744|G6PI_HUMAN	Glucose-6-phosphate isomerase
245	sp|P14314|GLU2B_HUMAN	Glucosidase 2 subunit beta
246	sp|O76003|GLRX3_HUMAN	Glutaredoxin-3
247	sp|P09211|GSTP1_HUMAN	Glutathione S-transferase P
248	sp|P04406|G3P_HUMAN	Glyceraldehyde-3-phosphate dehydrogenase
249	sp|P41250|GARS_HUMAN	Glycine--tRNA ligase
250	sp|P11216|PYGB_HUMAN	Glycogen phosphorylase, brain form
251	sp|Q9NZH0|GPC5B_HUMAN	G-protein coupled receptor family C group 5 member B
252	sp|Q99988|GDF15_HUMAN	Growth/differentiation factor 15
253	sp|P62826|RAN_HUMAN	GTP-binding nuclear protein Ran
254	sp|P08754|GNAI3_HUMAN	Guanine nucleotide-binding protein G(i) subunit alpha
255	sp|P04899|GNAI2_HUMAN	Guanine nucleotide-binding protein G(i) subunit alpha-2
256	sp|Q9UBI6|GBG12_HUMAN	Guanine nucleotide-binding protein G(I)/G(S)/G(O) subunit gamma-12
257	sp|P62873|GBB1_HUMAN	Guanine nucleotide-binding protein G(I)/G(S)/G(T) subunit beta-1
258	sp|P62879|GBB2_HUMAN	Guanine nucleotide-binding protein G(I)/G(S)/G(T) subunit beta-2
259	sp|P63092|GNAS2_HUMAN	Guanine nucleotide-binding protein G(s) subunit alpha isoforms short
260	sp|Q5JWF2|GNAS1_HUMAN	Guanine nucleotide-binding protein G(s) subunit alpha isoforms XLas
261	sp|Q14344|GNA13_HUMAN	Guanine nucleotide-binding protein subunit alpha-13
262	sp|Q9HAV0|GBB4_HUMAN	Guanine nucleotide-binding protein subunit beta-4
263	sp|P0DMV8|HS71A_HUMAN	Heat shock 70 kDa protein 1A
264	sp|P0DMV9|HS71B_HUMAN	Heat shock 70 kDa protein 1B
265	sp|P11142|HSP7C_HUMAN	Heat shock cognate 71 kDa protein
266	sp|P04792|HSPB1_HUMAN	Heat shock protein beta-1
267	sp|P07900|HS90A_HUMAN	Heat shock protein HSP 90-alpha
268	sp|P08238|HS90B_HUMAN	Heat shock protein HSP 90-beta
269	sp|P69905|HBA_HUMAN	Hemoglobin subunit alpha
270	sp|P68871|HBB_HUMAN	Hemoglobin subunit beta
271	sp|P02042|HBD_HUMAN	Hemoglobin subunit delta
272	sp|P02100|HBE_HUMAN	Hemoglobin subunit epsilon
273	sp|P69891|HBG1_HUMAN	Hemoglobin subunit gamma-1
274	sp|P69892|HBG2_HUMAN	Hemoglobin subunit gamma-2
275	sp|Q99729|ROAA_HUMAN	Heterogeneous nuclear ribonucleoprotein A/B
276	sp|P09651|ROA1_HUMAN	Heterogeneous nuclear ribonucleoprotein A1
277	sp|P51991|ROA3_HUMAN	Heterogeneous nuclear ribonucleoprotein A3
278	sp|P52597|HNRPF_HUMAN	Heterogeneous nuclear ribonucleoprotein F
279	sp|P31943|HNRH1_HUMAN	Heterogeneous nuclear ribonucleoprotein H
280	sp|P55795|HNRH2_HUMAN	Heterogeneous nuclear ribonucleoprotein H2
281	sp|P61978|HNRPK_HUMAN	Heterogeneous nuclear ribonucleoprotein K
282	sp|P14866|HNRPL_HUMAN	Heterogeneous nuclear ribonucleoprotein L
283	sp|P52272|HNRPM_HUMAN	Heterogeneous nuclear ribonucleoprotein M
284	sp|O60506|HNRPQ_HUMAN	Heterogeneous nuclear ribonucleoprotein Q
285	sp|O43390|HNRPR_HUMAN	Heterogeneous nuclear ribonucleoprotein R
286	sp|Q00839|HNRPU_HUMAN	Heterogeneous nuclear ribonucleoprotein U
287	sp|Q1KMD3|HNRL2_HUMAN	Heterogeneous nuclear ribonucleoprotein U-like protein 2
288	sp|P22626|ROA2_HUMAN	Heterogeneous nuclear ribonucleoproteins A2/B1
289	sp|P07910|HNRPC_HUMAN	Heterogeneous nuclear ribonucleoproteins C1/C2
290	sp|P19367|HXK1_HUMAN	Hexokinase-1
291	sp|O15431|COPT1_HUMAN	High affinity copper uptake protein 1
292	sp|P17096|HMGA1_HUMAN	High mobility group protein HMG-I/HMG-Y
293	sp|P16403|H12_HUMAN	Histone H1.2
294	sp|P16402|H13_HUMAN	Histone H1.3
295	sp|P10412|H14_HUMAN	Histone H1.4
296	sp|P0C0S8|H2A1_HUMAN	Histone H2A type 1
297	sp|P20671|H2A1D_HUMAN	Histone H2A type 1-D
298	sp|Q96KK5|H2A1H_HUMAN	Histone H2A type 1-H
299	sp|Q99878|H2A1J_HUMAN	Histone H2A type 1-J
300	sp|Q6FI13|H2A2A_HUMAN	Histone H2A type 2-A
301	sp|Q8IUE6|H2A2B_HUMAN	Histone H2A type 2-B
302	sp|Q16777|H2A2C_HUMAN	Histone H2A type 2-C
303	sp|Q9BTM1|H2AJ_HUMAN	Histone H2A.J
304	sp|Q71UI9|H2AV_HUMAN	Histone H2A.V
305	sp|P0C0S5|H2AZ_HUMAN	Histone H2A.Z
306	sp|P33778|H2B1B_HUMAN	Histone H2B type 1-B
307	sp|P62807|H2B1C_HUMAN	Histone H2B type 1-C/E/F/G/I
308	sp|P58876|H2B1D_HUMAN	Histone H2B type 1-D
309	sp|Q93079|H2B1H_HUMAN	Histone H2B type 1-H
310	sp|P06899|H2B1J_HUMAN	Histone H2B type 1-J
311	sp|O60814|H2B1K_HUMAN	Histone H2B type 1-K
312	sp|Q99880|H2B1L_HUMAN	Histone H2B type 1-L
313	sp|Q99879|H2B1M_HUMAN	Histone H2B type 1-M
314	sp|Q99877|H2B1N_HUMAN	Histone H2B type 1-N
315	sp|P23527|H2B1O_HUMAN	Histone H2B type 1-O
316	sp|Q16778|H2B2E_HUMAN	Histone H2B type 2-E
317	sp|Q5QNW6|H2B2F_HUMAN	Histone H2B type 2-F
318	sp|Q8N257|H2B3B_HUMAN	Histone H2B type 3-B
319	sp|P57053|H2BFS_HUMAN	Histone H2B type F-S
320	sp|P68431|H31_HUMAN	Histone H3.1
321	sp|Q16695|H31T_HUMAN	Histone H3.1t
322	sp|Q71DI3|H32_HUMAN	Histone H3.2
323	sp|P84243|H33_HUMAN	Histone H3.3
324	sp|Q6NXT2|H3C_HUMAN	Histone H3.3C
325	sp|P62805|H4_HUMAN	Histone H4
326	sp|P04439|HLAA_HUMAN	HLA class I histocompatibility antigen, A alpha chain
327	sp|P0DOX5|IGG1_HUMAN	Immunoglobulin gamma-1 heavy chain
328	sp|P01876|IGHA1_HUMAN	Immunoglobulin heavy constant alpha 1
329	sp|P01857|IGHG1_HUMAN	Immunoglobulin heavy constant gamma 1
330	sp|P01871|IGHM_HUMAN	Immunoglobulin heavy constant mu
331	sp|P01834|IGKC_HUMAN	Immunoglobulin kappa constant
332	sp|P0DOX7|IGK_HUMAN	Immunoglobulin kappa light chain
333	sp|P04433|KV311_HUMAN	Immunoglobulin kappa variable 3-11
334	sp|P01619|KV320_HUMAN	Immunoglobulin kappa variable 3-20
335	sp|A0A0A0MRZ8|KVD11_HUMAN	Immunoglobulin kappa variable 3D-11
336	sp|P0CG04|IGLC1_HUMAN	Immunoglobulin lambda constant 1
337	sp|P0DOY2|IGLC2_HUMAN	Immunoglobulin lambda constant 2
338	sp|P0DOY3|IGLC3_HUMAN	Immunoglobulin lambda constant 3
339	sp|P0CF74|IGLC6_HUMAN	Immunoglobulin lambda constant 6
340	sp|P0DOX8|IGL1_HUMAN	Immunoglobulin lambda-1 light chain
341	sp|B9A064|IGLL5_HUMAN	Immunoglobulin lambda-like polypeptide 5
342	sp|Q969P0|IGSF8_HUMAN	Immunoglobulin superfamily member 8
343	sp|P52292|IMA1_HUMAN	Importin subunit alpha-1
344	sp|Q14974|IMB1_HUMAN	Importin subunit beta-1
345	sp|O00410|IPO5_HUMAN	Importin-5
346	sp|Q15181|IPYR_HUMAN	Inorganic pyrophosphatase
347	sp|P12268|IMDH2_HUMAN	Inosine-5'-monophosphate dehydrogenase 2
348	sp|P17936|IBP3_HUMAN	Insulin-like growth factor-binding protein 3
349	sp|P22692|IBP4_HUMAN	Insulin-like growth factor-binding protein 4
350	sp|P17301|ITA2_HUMAN	Integrin alpha-2
351	sp|P26006|ITA3_HUMAN	Integrin alpha-3
352	sp|P23229|ITA6_HUMAN	Integrin alpha-6
353	sp|P05556|ITB1_HUMAN	Integrin beta-1
354	sp|P16144|ITB4_HUMAN	Integrin beta-4
355	sp|P19823|ITIH2_HUMAN	Inter-alpha-trypsin inhibitor heavy chain H2
356	sp|P05362|ICAM1_HUMAN	Intercellular adhesion molecule 1
357	sp|Q12906|ILF3_HUMAN	Interleukin enhancer-binding factor 3
358	sp|P13645|K1C10_HUMAN	Keratin, type I cytoskeletal 10
359	sp|P05783|K1C18_HUMAN	Keratin, type I cytoskeletal 18
360	sp|P08727|K1C19_HUMAN	Keratin, type I cytoskeletal 19
361	sp|P35527|K1C9_HUMAN	Keratin, type I cytoskeletal 9
362	sp|Q14533|KRT81_HUMAN	Keratin, type II cuticular Hb1
363	sp|P78385|KRT83_HUMAN	Keratin, type II cuticular Hb3
364	sp|P78386|KRT85_HUMAN	Keratin, type II cuticular Hb5
365	sp|O43790|KRT86_HUMAN	Keratin, type II cuticular Hb6
366	sp|P04264|K2C1_HUMAN	Keratin, type II cytoskeletal 1
367	sp|P35908|K22E_HUMAN	Keratin, type II cytoskeletal 2 epidermal
368	sp|P08729|K2C7_HUMAN	Keratin, type II cytoskeletal 7
369	sp|Q14CN4|K2C72_HUMAN	Keratin, type II cytoskeletal 72
370	sp|Q5XKE5|K2C79_HUMAN	Keratin, type II cytoskeletal 79
371	sp|P05787|K2C8_HUMAN	Keratin, type II cytoskeletal 8
372	sp|Q02241|KIF23_HUMAN	Kinesin-like protein KIF23
373	sp|Q08431|MFGM_HUMAN	Lactadherin
374	sp|O15230|LAMA5_HUMAN	Laminin subunit alpha-5
375	sp|Q14766|LTBP1_HUMAN	Latent-transforming growth factor beta-binding protein 1
376	sp|Q9BTT6|LRRC1_HUMAN	Leucine-rich repeat-containing protein 1
377	sp|Q96AG4|LRC59_HUMAN	Leucine-rich repeat-containing protein 59
378	sp|Q14847|LASP1_HUMAN	LIM and SH3 domain protein 1
379	sp|P00338|LDHA_HUMAN	L-lactate dehydrogenase A chain
380	sp|P07195|LDHB_HUMAN	L-lactate dehydrogenase B chain
381	sp|O60488|ACSL4_HUMAN	Long-chain-fatty-acid--CoA ligase 4
382	sp|Q08397|LOXL1_HUMAN	Lysyl oxidase homolog 1
383	sp|Q9Y4K0|LOXL2_HUMAN	Lysyl oxidase homolog 2
384	sp|P14174|MIF_HUMAN	Macrophage migration inhibitory factor
385	sp|P04156|PRIO_HUMAN	Major prion protein
386	sp|P40926|MDHM_HUMAN	Malate dehydrogenase, mitochondrial
387	sp|P49006|MRP_HUMAN	MARCKS-related protein
388	sp|P04731|MT1A_HUMAN	Metallothionein-1A
389	sp|P13640|MT1G_HUMAN	Metallothionein-1G
390	sp|P80294|MT1H_HUMAN	Metallothionein-1H
391	sp|P80297|MT1X_HUMAN	Metallothionein-1X
392	sp|P02795|MT2_HUMAN	Metallothionein-2
393	sp|P21741|MK_HUMAN	Midkine
394	sp|Q8N4C8|MINK1_HUMAN	Misshapen-like kinase 1
395	sp|O95819|M4K4_HUMAN	Mitogen-activated protein kinase kinase kinase kinase 4
396	sp|P26038|MOES_HUMAN	Moesin
397	sp|P53985|MOT1_HUMAN	Monocarboxylate transporter 1
398	sp|O15427|MOT4_HUMAN	Monocarboxylate transporter 4
399	sp|Q02817|MUC2_HUMAN	Mucin-2
400	sp|P98088|MUC5A_HUMAN	Mucin-5AC
401	sp|Q9HC84|MUC5B_HUMAN	Mucin-5B
402	sp|P22234|PUR6_HUMAN	Multifunctional protein ADE2
403	sp|Q9BQG0|MBB1A_HUMAN	Myb-binding protein 1A
404	sp|Q96S97|MYADM_HUMAN	Myeloid-associated differentiation marker
405	sp|Q9NZM1|MYOF_HUMAN	Myoferlin
406	sp|P60660|MYL6_HUMAN	Myosin light polypeptide 6
407	sp|P19105|ML12A_HUMAN	Myosin regulatory light chain 12A
408	sp|O14950|ML12B_HUMAN	Myosin regulatory light chain 12B
409	sp|P35579|MYH9_HUMAN	Myosin-9
410	sp|P29966|MARCS_HUMAN	Myristoylated alanine-rich C-kinase substrate
411	sp|Q15599|NHRF2_HUMAN	Na(+)/H(+) exchange regulatory cofactor NHE-RF2
412	sp|P00387|NB5R3_HUMAN	NADH-cytochrome b5 reductase 3
413	sp|Q09666|AHNK_HUMAN	Neuroblast differentiation-associated protein AHNAK
414	sp|O14786|NRP1_HUMAN	Neuropilin-1
415	sp|Q14697|GANAB_HUMAN	Neutral alpha-glucosidase AB
416	sp|Q15758|AAAT_HUMAN	Neutral amino acid transporter B(0)
417	sp|Q92542|NICA_HUMAN	Nicastrin
418	sp|P19338|NUCL_HUMAN	Nucleolin
419	sp|P06748|NPM_HUMAN	Nucleophosmin
420	sp|P15531|NDKA_HUMAN	Nucleoside diphosphate kinase A
421	sp|P22392|NDKB_HUMAN	Nucleoside diphosphate kinase B
422	sp|P55209|NP1L1_HUMAN	Nucleosome assembly protein 1-like 1
423	sp|Q9NTK5|OLA1_HUMAN	Obg-like ATPase 1
424	sp|O00151|PDLI1_HUMAN	PDZ and LIM domain protein 1
425	sp|P62937|PPIA_HUMAN	Peptidyl-prolyl cis-trans isomerase A
426	sp|P23284|PPIB_HUMAN	Peptidyl-prolyl cis-trans isomerase B
427	sp|Q02790|FKBP4_HUMAN	Peptidyl-prolyl cis-trans isomerase FKBP4
428	sp|Q92626|PXDN_HUMAN	Peroxidasin homolog
429	sp|Q06830|PRDX1_HUMAN	Peroxiredoxin-1
430	sp|P32119|PRDX2_HUMAN	Peroxiredoxin-2
431	sp|Q13162|PRDX4_HUMAN	Peroxiredoxin-4
432	sp|P30044|PRDX5_HUMAN	Peroxiredoxin-5, mitochondrial
433	sp|P30041|PRDX6_HUMAN	Peroxiredoxin-6
434	sp|Q00325|MPCP_HUMAN	Phosphate carrier protein, mitochondrial
435	sp|P00558|PGK1_HUMAN	Phosphoglycerate kinase 1
436	sp|P18669|PGAM1_HUMAN	Phosphoglycerate mutase 1
437	sp|P15259|PGAM2_HUMAN	Phosphoglycerate mutase 2
438	sp|Q9NRY6|PLS3_HUMAN	Phospholipid scramblase 3
439	sp|Q15126|PMVK_HUMAN	Phosphomevalonate kinase
440	sp|P36955|PEDF_HUMAN	Pigment epithelium-derived factor
441	sp|P53801|PTTG_HUMAN	Pituitary tumor-transforming gene 1 protein-interacting protein
442	sp|P20020|AT2B1_HUMAN	Plasma membrane calcium-transporting ATPase 1
443	sp|P13796|PLSL_HUMAN	Plastin-2
444	sp|P13797|PLST_HUMAN	Plastin-3
445	sp|Q15149|PLEC_HUMAN	Plectin
446	sp|Q15365|PCBP1_HUMAN	Poly(rC)-binding protein 1
447	sp|Q15366|PCBP2_HUMAN	Poly(rC)-binding protein 2
448	sp|P11940|PABP1_HUMAN	Polyadenylate-binding protein 1
449	sp|Q9H361|PABP3_HUMAN	Polyadenylate-binding protein 3
450	sp|P26599|PTBP1_HUMAN	Polypyrimidine tract-binding protein 1
451	sp|Q9UKA9|PTBP2_HUMAN	Polypyrimidine tract-binding protein 2
452	sp|O95758|PTBP3_HUMAN	Polypyrimidine tract-binding protein 3
453	sp|P0CG47|UBB_HUMAN	Polyubiquitin-B
454	sp|P0CG48|UBC_HUMAN	Polyubiquitin-C
455	sp|P02545|LMNA_HUMAN	Prelamin-A/C
456	sp|Q9UMS4|PRP19_HUMAN	Pre-mRNA-processing factor 19
457	sp|P17844|DDX5_HUMAN	Probable ATP-dependent RNA helicase DDX5
458	sp|Q8N0Y7|PGAM4_HUMAN	Probable phosphoglycerate mutase 4
459	sp|P07737|PROF1_HUMAN	Profilin-1
460	sp|Q8WUM4|PDC6I_HUMAN	Programmed cell death 6-interacting protein
461	sp|O75340|PDCD6_HUMAN	Programmed cell death protein 6
462	sp|P35232|PHB_HUMAN	Prohibitin
463	sp|Q99623|PHB2_HUMAN	Prohibitin-2
464	sp|Q9UQ80|PA2G4_HUMAN	Proliferation-associated protein 2G4
465	sp|Q15185|TEBP_HUMAN	Prostaglandin E synthase 3
466	sp|Q1L6U9|MSMP_HUMAN	Prostate-associated microseminoprotein
467	sp|P28066|PSA5_HUMAN	Proteasome subunit alpha type-5
468	sp|P60900|PSA6_HUMAN	Proteasome subunit alpha type-6
469	sp|O60888|CUTA_HUMAN	Protein CutA
470	sp|P07237|PDIA1_HUMAN	Protein disulfide-isomerase
471	sp|P30101|PDIA3_HUMAN	Protein disulfide-isomerase A3
472	sp|P13667|PDIA4_HUMAN	Protein disulfide-isomerase A4
473	sp|Q15084|PDIA6_HUMAN	Protein disulfide-isomerase A6
474	sp|Q92597|NDRG1_HUMAN	Protein NDRG1
475	sp|P60903|S10AA_HUMAN	Protein S100-A10
476	sp|P31949|S10AB_HUMAN	Protein S100-A11
477	sp|Q99584|S10AD_HUMAN	Protein S100-A13
478	sp|P06703|S10A6_HUMAN	Protein S100-A6
479	sp|Q14160|SCRIB_HUMAN	Protein scribble homolog
480	sp|Q9C0H2|TTYH3_HUMAN	Protein tweety homolog 3
481	sp|P21980|TGM2_HUMAN	Protein-glutamine gamma-glutamyltransferase 2
482	sp|Q04941|PLP2_HUMAN	Proteolipid protein 2
483	sp|P55786|PSA_HUMAN	Puromycin-sensitive aminopeptidase
484	sp|Q5JNZ5|RS26L_HUMAN	Putative 40S ribosomal protein S26-like 1
485	sp|Q6NVV1|R13P3_HUMAN	Putative 60S ribosomal protein L13a protein RPL13AP3
486	sp|Q6DN03|H2B2C_HUMAN	Putative histone H2B type 2-C
487	sp|Q6DRA6|H2B2D_HUMAN	Putative histone H2B type 2-D
488	sp|P01893|HLAH_HUMAN	Putative HLA class I histocompatibility antigen, alpha chain H
489	sp|A6NCN2|KR87P_HUMAN	Putative keratin-87 protein
490	sp|O60361|NDK8_HUMAN	Putative nucleoside diphosphate kinase
491	sp|Q92928|RAB1C_HUMAN	Putative Ras-related protein Rab-1C
492	sp|A8MWD9|RUXGL_HUMAN	Putative small nuclear ribonucleoprotein G-like protein 15
493	sp|P11177|ODPB_HUMAN	Pyruvate dehydrogenase E1 component subunit beta, mitochondrial
494	sp|P14618|KPYM_HUMAN	Pyruvate kinase PKM
495	sp|P50395|GDIB_HUMAN	Rab GDP dissociation inhibitor beta
496	sp|Q9H0H5|RGAP1_HUMAN	Rac GTPase-activating protein 1
497	sp|P46940|IQGA1_HUMAN	Ras GTPase-activating-like protein IQGAP1
498	sp|P63000|RAC1_HUMAN	Ras-related C3 botulinum toxin substrate 1
499	sp|P15153|RAC2_HUMAN	Ras-related C3 botulinum toxin substrate 2
500	sp|P60763|RAC3_HUMAN	Ras-related C3 botulinum toxin substrate 3
501	sp|P61026|RAB10_HUMAN	Ras-related protein Rab-10
502	sp|P62491|RB11A_HUMAN	Ras-related protein Rab-11A
503	sp|Q15907|RB11B_HUMAN	Ras-related protein Rab-11B
504	sp|P51153|RAB13_HUMAN	Ras-related protein Rab-13
505	sp|P62820|RAB1A_HUMAN	Ras-related protein Rab-1A
506	sp|Q9H0U4|RAB1B_HUMAN	Ras-related protein Rab-1B
507	sp|P51149|RAB7A_HUMAN	Ras-related protein Rab-7a
508	sp|P11233|RALA_HUMAN	Ras-related protein Ral-A
509	sp|P11234|RALB_HUMAN	Ras-related protein Ral-B
510	sp|P62834|RAP1A_HUMAN	Ras-related protein Rap-1A
511	sp|P61224|RAP1B_HUMAN	Ras-related protein Rap-1b
512	sp|A6NIZ1|RP1BL_HUMAN	Ras-related protein Rap-1b-like protein
513	sp|P61225|RAP2B_HUMAN	Ras-related protein Rap-2b
514	sp|P10301|RRAS_HUMAN	Ras-related protein R-Ras
515	sp|P63244|RACK1_HUMAN	Receptor of activated protein C kinase 1
516	sp|Q9NQC3|RTN4_HUMAN	Reticulon-4
517	sp|O94788|AL1A2_HUMAN	Retinal dehydrogenase 2
518	sp|P52565|GDIR1_HUMAN	Rho GDP-dissociation inhibitor 1
519	sp|P08134|RHOC_HUMAN	Rho-related GTP-binding protein RhoC
520	sp|P84095|RHOG_HUMAN	Rho-related GTP-binding protein RhoG
521	sp|P13489|RINI_HUMAN	Ribonuclease inhibitor
522	sp|P31153|METK2_HUMAN	S-adenosylmethionine synthase isoform type-2
523	sp|O14983|AT2A1_HUMAN	Sarcoplasmic/endoplasmic reticulum calcium ATPase 1
524	sp|P16615|AT2A2_HUMAN	Sarcoplasmic/endoplasmic reticulum calcium ATPase 2
525	sp|O14828|SCAM3_HUMAN	Secretory carrier-associated membrane protein 3
526	sp|Q13275|SEM3F_HUMAN	Semaphorin-3F
527	sp|Q9NVA2|SEP11_HUMAN	Septin-11
528	sp|Q6ZU15|SEP14_HUMAN	Septin-14
529	sp|Q15019|SEPT2_HUMAN	Septin-2
530	sp|Q14141|SEPT6_HUMAN	Septin-6
531	sp|Q16181|SEPT7_HUMAN	Septin-7
532	sp|Q92599|SEPT8_HUMAN	Septin-8
533	sp|Q9UHD8|SEPT9_HUMAN	Septin-9
534	sp|P34897|GLYM_HUMAN	Serine hydroxymethyltransferase, mitochondrial
535	sp|Q01130|SRSF2_HUMAN	Serine/arginine-rich splicing factor 2
536	sp|P84103|SRSF3_HUMAN	Serine/arginine-rich splicing factor 3
537	sp|Q08170|SRSF4_HUMAN	Serine/arginine-rich splicing factor 4
538	sp|Q13243|SRSF5_HUMAN	Serine/arginine-rich splicing factor 5
539	sp|Q13247|SRSF6_HUMAN	Serine/arginine-rich splicing factor 6
540	sp|Q9BRL6|SRSF8_HUMAN	Serine/arginine-rich splicing factor 8
541	sp|P30153|2AAA_HUMAN	Serine/threonine-protein phosphatase 2A 65 kDa regulatory subunit A alpha isoform
542	sp|Q9H299|SH3L3_HUMAN	SH3 domain-binding glutamic acid-rich-like protein 3
543	sp|P49458|SRP09_HUMAN	Signal recognition particle 9 kDa protein
544	sp|P62304|RUXE_HUMAN	Small nuclear ribonucleoprotein E
545	sp|P62308|RUXG_HUMAN	Small nuclear ribonucleoprotein G
546	sp|P62314|SMD1_HUMAN	Small nuclear ribonucleoprotein Sm D1
547	sp|Q8NHG7|SVIP_HUMAN	Small VCP/p97-interacting protein
548	sp|Q9Y6M7|S4A7_HUMAN	Sodium bicarbonate cotransporter 3
549	sp|P05023|AT1A1_HUMAN	Sodium/potassium-transporting ATPase subunit alpha-1
550	sp|P05026|AT1B1_HUMAN	Sodium/potassium-transporting ATPase subunit beta-1
551	sp|P54709|AT1B3_HUMAN	Sodium/potassium-transporting ATPase subunit beta-3
552	sp|Q96QD8|S38A2_HUMAN	Sodium-coupled neutral amino acid transporter 2
553	sp|P11166|GTR1_HUMAN	Solute carrier family 2, facilitated glucose transporter member 1
554	sp|Q13838|DX39B_HUMAN	Spliceosome RNA helicase DDX39B
555	sp|Q7KZF4|SND1_HUMAN	Staphylococcal nuclease domain-containing protein 1
556	sp|P38646|GRP75_HUMAN	Stress-70 protein, mitochondrial
557	sp|P31948|STIP1_HUMAN	Stress-induced-phosphoprotein 1
558	sp|Q9P246|STIM2_HUMAN	Stromal interaction molecule 2
559	sp|P00441|SODC_HUMAN	Superoxide dismutase [Cu-Zn]
560	sp|P04179|SODM_HUMAN	Superoxide dismutase [Mn], mitochondrial
561	sp|O15260|SURF4_HUMAN	Surfeit locus protein 4
562	sp|Q99536|VAT1_HUMAN	Synaptic vesicle membrane protein VAT-1 homolog
563	sp|Q16563|SYPL1_HUMAN	Synaptophysin-like protein 1
564	sp|Q96C24|SYTL4_HUMAN	Synaptotagmin-like protein 4
565	sp|O00560|SDCB1_HUMAN	Syntenin-1
566	sp|Q9Y490|TLN1_HUMAN	Talin-1
567	sp|Q16650|TBR1_HUMAN	T-box brain protein 1
568	sp|P17987|TCPA_HUMAN	T-complex protein 1 subunit alpha
569	sp|P78371|TCPB_HUMAN	T-complex protein 1 subunit beta
570	sp|P50991|TCPD_HUMAN	T-complex protein 1 subunit delta
571	sp|P48643|TCPE_HUMAN	T-complex protein 1 subunit epsilon
572	sp|Q99832|TCPH_HUMAN	T-complex protein 1 subunit eta
573	sp|P49368|TCPG_HUMAN	T-complex protein 1 subunit gamma
574	sp|P50990|TCPQ_HUMAN	T-complex protein 1 subunit theta
575	sp|P40227|TCPZ_HUMAN	T-complex protein 1 subunit zeta
576	sp|P24821|TENA_HUMAN	Tenascin
577	sp|O14817|TSN4_HUMAN	Tetraspanin-4
578	sp|P19075|TSN8_HUMAN	Tetraspanin-8
579	sp|Q16881|TRXR1_HUMAN	Thioredoxin reductase 1, cytoplasmic
580	sp|Q86V81|THOC4_HUMAN	THO complex subunit 4
581	sp|P07996|TSP1_HUMAN	Thrombospondin-1
582	sp|P10646|TFPI1_HUMAN	Tissue factor pathway inhibitor
583	sp|P00750|TPA_HUMAN	Tissue-type plasminogen activator
584	sp|Q9UKE5|TNIK_HUMAN	TRAF2 and NCK-interacting protein kinase
585	sp|P20290|BTF3_HUMAN	Transcription factor BTF3
586	sp|Q13263|TIF1B_HUMAN	Transcription intermediary factor 1-beta
587	sp|P02786|TFR1_HUMAN	Transferrin receptor protein 1
588	sp|P61586|RHOA_HUMAN	Transforming protein RhoA
589	sp|P37802|TAGL2_HUMAN	Transgelin-2
590	sp|P55072|TERA_HUMAN	Transitional endoplasmic reticulum ATPase
591	sp|Q9UNL2|SSRG_HUMAN	Translocon-associated protein subunit gamma
592	sp|Q9BYE2|TMPSD_HUMAN	Transmembrane protease serine 13
593	sp|Q9BVC6|TM109_HUMAN	Transmembrane protein 109
594	sp|Q6UW68|TM205_HUMAN	Transmembrane protein 205
595	sp|Q92973|TNPO1_HUMAN	Transportin-1
596	sp|P40939|ECHA_HUMAN	Trifunctional enzyme subunit alpha, mitochondrial
597	sp|P60174|TPIS_HUMAN	Triosephosphate isomerase
598	sp|P09493|TPM1_HUMAN	Tropomyosin alpha-1 chain
599	sp|P06753|TPM3_HUMAN	Tropomyosin alpha-3 chain
600	sp|P67936|TPM4_HUMAN	Tropomyosin alpha-4 chain
601	sp|P07951|TPM2_HUMAN	Tropomyosin beta chain
602	sp|P07477|TRY1_HUMAN	Trypsin-1
603	sp|Q71U36|TBA1A_HUMAN	Tubulin alpha-1A chain
604	sp|P68363|TBA1B_HUMAN	Tubulin alpha-1B chain
605	sp|Q9BQE3|TBA1C_HUMAN	Tubulin alpha-1C chain
606	sp|P0DPH7|TBA3C_HUMAN	Tubulin alpha-3C chain
607	sp|P0DPH8|TBA3D_HUMAN	Tubulin alpha-3D chain
608	sp|Q6PEY2|TBA3E_HUMAN	Tubulin alpha-3E chain
609	sp|P68366|TBA4A_HUMAN	Tubulin alpha-4A chain
610	sp|P07437|TBB5_HUMAN	Tubulin beta chain
611	sp|Q13509|TBB3_HUMAN	Tubulin beta-3 chain
612	sp|P68371|TBB4B_HUMAN	Tubulin beta-4B chain
613	sp|O43399|TPD54_HUMAN	Tumor protein D54
614	sp|P07947|YES_HUMAN	Tyrosine-protein kinase Yes
615	sp|P62979|RS27A_HUMAN	Ubiquitin-40S ribosomal protein S27a
616	sp|P62987|RL40_HUMAN	Ubiquitin-60S ribosomal protein L40
617	sp|P22314|UBA1_HUMAN	Ubiquitin-like modifier-activating enzyme 1
618	sp|O43795|MYO1B_HUMAN	Unconventional myosin-Ib
619	sp|O00159|MYO1C_HUMAN	Unconventional myosin-Ic
620	sp|P00749|UROK_HUMAN	Urokinase-type plasminogen activator
621	sp|O75396|SC22B_HUMAN	Vesicle-trafficking protein SEC22b
622	sp|P08670|VIME_HUMAN	Vimentin
623	sp|P18206|VINC_HUMAN	Vinculin
624	sp|P04004|VTNC_HUMAN	Vitronectin
625	sp|P21796|VDAC1_HUMAN	Voltage-dependent anion-selective channel protein 1
626	sp|P45880|VDAC2_HUMAN	Voltage-dependent anion-selective channel protein 2
627	sp|O75083|WDR1_HUMAN	WD repeat-containing protein 1
628	sp|P13010|XRCC5_HUMAN	X-ray repair cross-complementing protein 5
629	sp|P12956|XRCC6_HUMAN	X-ray repair cross-complementing protein 6
